# Supplementary material for: StellarPath: Hierarchical-vertical multi-omics classifier synergizes stable markers and interpretable similarity networks for patient profiling
Source: PLoS Comput Biol. 2024 Apr 12;20(4):e1012022. doi: 10.1371/journal.pcbi.1012022 (PMC11042724; doi:10.1371/journal.pcbi.1012022)
Supplement: S1 Tables — Excel file that provides data, results and statistics produced with the method. (XLSX) [file pcbi.1012022.s002.xlsx]

## Sheet: Table A
Suppl. Table A. Report of the ranking system to evaluate the PSN's Power. "low" indicates the lowest percentile, "high" indicates the highest percentile, Power indicates the score given to a PSN where the two classes satisfy the min>max criterion
low	high	power
0.35	0.65	1
0.325	0.675	2
0.3	0.7	3
0.275	0.725	4
0.25	0.75	5
0.225	0.775	6
0.2	0.8	7
0.175	0.825	8
0.15	0.85	9
0.1	0.9	10

## Sheet: Table B
Suppl. Table B. Statistics about the datasets used in the study.
TCGA dataset/Features count	OGD	LUSC	SKCM	KICH	ACC	UVM	BLCA	PAAD	KIRP	ESCA	LIHC	LUAD	KIRC	HNSC	STAD	THCA	CLL
Total patients	10	51	55	66	75	79	128	149	150	161	178	180	183	210	229	396	123
Early stage	5 (N WT)	43	32	46	45	39	37	141	104	96	117	136	108	56	121	272	56 (UM)
Late stage	5 (OGD WT)	8	23	20	30	40	91	8	46	65	61	44	75	154	108	124	67 (M)
Genes	45707	20501	20501	20501	20501	20501	20501	20501	20501	20501	20501	20501	20501	20501	20501	20501	23829
Mutations	0	317	433	104	169	27	284	134	92	301	138	286	63	161	433	18	0
miRNAs	1481	1046	1046	1046	1046	1046	1046	1046	1046	1046	1046	1046	1046	1046	1046	1046	0
lncRNA	23	44	36	54	50	40	52	39	58	53	49	44	33	43	46	34	0
Abbreviations:
TCGA	The cancer genome atlas
OGD	Oxygen and glucose deprivation
LUSC	Lung squamous cell carcinoma
SKCM	Skin cutaneous melanoma
KICH	Kidney Chromophobe
ACC	Adrenocortical carcinoma
UVM	Uveal Melanoma
BLCA	Bladder Urothelial Carcinoma
PAAD	Pancreatic adenocarcinoma
KIRP	Kidney renal papillary cell carcinoma
ESCA	Esophageal carcinoma
LIHC	Liver hepatocellular carcinoma
LUAD	Lung adenocarcinoma
KIRC	Kidney renal clear cell carcinoma
HNSC	Head and Neck squamous cell carcinoma
STAD	Stomach adenocarcinoma
THCA	Thyroid carcinoma
N WT	Normoxia wild type
OGD WT	Oxygen and glucose deprivation wild type
CLL	Chronic lymphocytic leukemia (CLL)

## Sheet: Table C
Suppl. Table C. Table with the classification performances of StelllarPath and netDx.
For StellarPath, each pathway-specific PSN is assigned to its cohesive "group", runN_path2pathway are columns containing the paths to the pathway-specific information used to build the PSN and predict in a specific run of cross-validation, in case a pathway predicted differently in different runs then it is row duplicated.
For every method,"val_mcc" contains the evaluation of the predictions made for the validation patients based on the MCC metric, "test_mcc" contains the evaluation of the predictions made for the testing patients based on the MCC metric
For every method,"test_accuracy" contains the evaluation of the predictions made for the testing patients based on the Accuracy metric, "test_sensitivity" contains the evaluation of the predictions made for the testing patients based on the Sensitivity metric, while "test_specificity" with the Specificity metric.
Finally,"percent_cv_runs" indicates in how many runs of cross-validation a pathway has been found predictive by StellarPath, "dataset" indicates with which dataset the "method" made the predictions that have been evaluated based on the different metrics.
pathways	sign_type	group	val_mcc	test_mcc	test_accuracy	test_sensitivity	test_specificity	run1_path2pathway	run2_path2pathway	run3_path2pathway	run4_path2pathway	run5_path2pathway	percent_cv_runs	dataset	method
alpha-beta T cell activation	1	OGD_WT	1	1	1	1	1			run3$training$omics$gex$pathway_analysis$top_pathways_l$alpha-beta T cell activation			20	OGD	StellarPath GCN
axon ensheathment	2	N_WT	1	1	1	1	1				run4$training$omics$gex$pathway_analysis$top_pathways_l$axon ensheathment		60	OGD	StellarPath GCN
axon ensheathment	2	N_WT	1	0	0.5	0	1					run5$training$omics$gex$pathway_analysis$top_pathways_l$axon ensheathment	60	OGD	StellarPath GCN
axon ensheathment	2	N_WT	1	0	0.5	1	0		run2$training$omics$gex$pathway_analysis$top_pathways_l$axon ensheathment				60	OGD	StellarPath GCN
BCR	1	OGD_WT	1	1	1	1	1	run1$training$omics$gex$pathway_analysis$top_pathways_l$BCR					20	OGD	StellarPath GCN
canonical Wnt signaling pathway	2	N_WT	1	0	0.5	1	0			run3$training$omics$gex$pathway_analysis$top_pathways_l$canonical Wnt signaling pathway			20	OGD	StellarPath GCN
cell-matrix adhesion	-2	N_WT	1	1	1	1	1				run4$training$omics$gex$pathway_analysis$top_pathways_l$cell-matrix adhesion		20	OGD	StellarPath GCN
cell-matrix adhesion	1	OGD_WT	1	1	1	1	1	run1$training$omics$gex$pathway_analysis$top_pathways_l$cell-matrix adhesion					20	OGD	StellarPath GCN
cell-matrix adhesion	2	N_WT	1	0	0.5	1	0			run3$training$omics$gex$pathway_analysis$top_pathways_l$cell-matrix adhesion			20	OGD	StellarPath GCN
cell-substrate adhesion	1	OGD_WT	1	0	0.5	1	0	run1$training$omics$gex$pathway_analysis$top_pathways_l$cell-substrate adhesion					80	OGD	StellarPath GCN
cell-substrate adhesion	1	OGD_WT	1	1	1	1	1		run2$training$omics$gex$pathway_analysis$top_pathways_l$cell-substrate adhesion				80	OGD	StellarPath GCN
cell-substrate adhesion	2	N_WT	1	0	0.5	0	1			run3$training$omics$gex$pathway_analysis$top_pathways_l$cell-substrate adhesion			20	OGD	StellarPath GCN
cilium or flagellum-dependent cell motility	-2	N_WT	1	0	0.5	1	0	run1$training$omics$gex$pathway_analysis$top_pathways_l$cilium or flagellum-dependent cell motility					20	OGD	StellarPath GCN
cilium-dependent cell motility	-2	N_WT	1	1	1	1	1	run1$training$omics$gex$pathway_analysis$top_pathways_l$cilium-dependent cell motility					20	OGD	StellarPath GCN
cytokinesis	1	OGD_WT	1	1	1	1	1			run3$training$omics$gex$pathway_analysis$top_pathways_l$cytokinesis	run4$training$omics$gex$pathway_analysis$top_pathways_l$cytokinesis		40	OGD	StellarPath GCN
ensheathment of neurons	2	N_WT	1	1	1	1	1		run2$training$omics$gex$pathway_analysis$top_pathways_l$ensheathment of neurons		run4$training$omics$gex$pathway_analysis$top_pathways_l$ensheathment of neurons	run5$training$omics$gex$pathway_analysis$top_pathways_l$ensheathment of neurons	60	OGD	StellarPath GCN
establishment of cell polarity	1	OGD_WT	1	1	1	1	1			run3$training$omics$gex$pathway_analysis$top_pathways_l$establishment of cell polarity			20	OGD	StellarPath GCN
HALLMARK_ADIPOGENESIS	-2	N_WT	1	1	1	1	1	run1$training$omics$gex$pathway_analysis$top_pathways_l$HALLMARK_ADIPOGENESIS					20	OGD	StellarPath GCN
HALLMARK_ADIPOGENESIS	-1	OGD_WT	1	1	1	1	1			run3$training$omics$gex$pathway_analysis$top_pathways_l$HALLMARK_ADIPOGENESIS			20	OGD	StellarPath GCN
HALLMARK_ANDROGEN_RESPONSE	-1	OGD_WT	1	1	1	1	1			run3$training$omics$gex$pathway_analysis$top_pathways_l$HALLMARK_ANDROGEN_RESPONSE			20	OGD	StellarPath GCN
HALLMARK_APICAL_JUNCTION	1	OGD_WT	1	1	1	1	1		run2$training$omics$gex$pathway_analysis$top_pathways_l$HALLMARK_APICAL_JUNCTION				80	OGD	StellarPath GCN
HALLMARK_APICAL_JUNCTION	2	N_WT	1	1	1	1	1	run1$training$omics$gex$pathway_analysis$top_pathways_l$HALLMARK_APICAL_JUNCTION					20	OGD	StellarPath GCN
HALLMARK_APOPTOSIS	-2	N_WT	1	1	1	1	1		run2$training$omics$gex$pathway_analysis$top_pathways_l$HALLMARK_APOPTOSIS				60	OGD	StellarPath GCN
HALLMARK_APOPTOSIS	1	OGD_WT	1	1	1	1	1	run1$training$omics$gex$pathway_analysis$top_pathways_l$HALLMARK_APOPTOSIS					40	OGD	StellarPath GCN
HALLMARK_COMPLEMENT	1	OGD_WT	1	0	0.5	1	0	run1$training$omics$gex$pathway_analysis$top_pathways_l$HALLMARK_COMPLEMENT					20	OGD	StellarPath GCN
HALLMARK_COMPLEMENT	2	N_WT	1	0	0.5	0	1					run5$training$omics$gex$pathway_analysis$top_pathways_l$HALLMARK_COMPLEMENT	60	OGD	StellarPath GCN
HALLMARK_COMPLEMENT	2	N_WT	1	1	1	1	1			run3$training$omics$gex$pathway_analysis$top_pathways_l$HALLMARK_COMPLEMENT			60	OGD	StellarPath GCN
HALLMARK_E2F_TARGETS	-2	N_WT											40	OGD	StellarPath GCN
HALLMARK_E2F_TARGETS	1	OGD_WT	1	1	1	1	1	run1$training$omics$gex$pathway_analysis$top_pathways_l$HALLMARK_E2F_TARGETS					40	OGD	StellarPath GCN
HALLMARK_EPITHELIAL_MESENCHYMAL_TRANSITION	1	OGD_WT	1	1	1	1	1	run1$training$omics$gex$pathway_analysis$top_pathways_l$HALLMARK_EPITHELIAL_MESENCHYMAL_TRANSITION					60	OGD	StellarPath GCN
HALLMARK_EPITHELIAL_MESENCHYMAL_TRANSITION	2	N_WT	1	0	0.5	1	0			run3$training$omics$gex$pathway_analysis$top_pathways_l$HALLMARK_EPITHELIAL_MESENCHYMAL_TRANSITION			40	OGD	StellarPath GCN
HALLMARK_ESTROGEN_RESPONSE_EARLY	1	OGD_WT	1	1	1	1	1	run1$training$omics$gex$pathway_analysis$top_pathways_l$HALLMARK_ESTROGEN_RESPONSE_EARLY	run2$training$omics$gex$pathway_analysis$top_pathways_l$HALLMARK_ESTROGEN_RESPONSE_EARLY	run3$training$omics$gex$pathway_analysis$top_pathways_l$HALLMARK_ESTROGEN_RESPONSE_EARLY	run4$training$omics$gex$pathway_analysis$top_pathways_l$HALLMARK_ESTROGEN_RESPONSE_EARLY	run5$training$omics$gex$pathway_analysis$top_pathways_l$HALLMARK_ESTROGEN_RESPONSE_EARLY	100	OGD	StellarPath GCN
HALLMARK_ESTROGEN_RESPONSE_LATE	-2	N_WT	1	1	1	1	1		run2$training$omics$gex$pathway_analysis$top_pathways_l$HALLMARK_ESTROGEN_RESPONSE_LATE				40	OGD	StellarPath GCN
HALLMARK_ESTROGEN_RESPONSE_LATE	-2	N_WT	1	0	0.5	1	0					run5$training$omics$gex$pathway_analysis$top_pathways_l$HALLMARK_ESTROGEN_RESPONSE_LATE	40	OGD	StellarPath GCN
HALLMARK_ESTROGEN_RESPONSE_LATE	1	OGD_WT	1	1	1	1	1	run1$training$omics$gex$pathway_analysis$top_pathways_l$HALLMARK_ESTROGEN_RESPONSE_LATE					60	OGD	StellarPath GCN
HALLMARK_GLYCOLYSIS	1	OGD_WT	1	0	0.5	1	0	run1$training$omics$gex$pathway_analysis$top_pathways_l$HALLMARK_GLYCOLYSIS					100	OGD	StellarPath GCN
HALLMARK_GLYCOLYSIS	1	OGD_WT	1	1	1	1	1		run2$training$omics$gex$pathway_analysis$top_pathways_l$HALLMARK_GLYCOLYSIS				100	OGD	StellarPath GCN
HALLMARK_HYPOXIA	1	OGD_WT	1	1	1	1	1	run1$training$omics$gex$pathway_analysis$top_pathways_l$HALLMARK_HYPOXIA					100	OGD	StellarPath GCN
HALLMARK_HYPOXIA	1	OGD_WT	1	0	0.5	1	0			run3$training$omics$gex$pathway_analysis$top_pathways_l$HALLMARK_HYPOXIA			100	OGD	StellarPath GCN
HALLMARK_IL2_STAT5_SIGNALING	1	OGD_WT	1	1	1	1	1	run1$training$omics$gex$pathway_analysis$top_pathways_l$HALLMARK_IL2_STAT5_SIGNALING					100	OGD	StellarPath GCN
HALLMARK_IL2_STAT5_SIGNALING	1	OGD_WT	1	0	0.5	1	0			run3$training$omics$gex$pathway_analysis$top_pathways_l$HALLMARK_IL2_STAT5_SIGNALING			100	OGD	StellarPath GCN
HALLMARK_IL6_JAK_STAT3_SIGNALING	-2	N_WT	1	1	1	1	1		run2$training$omics$gex$pathway_analysis$top_pathways_l$HALLMARK_IL6_JAK_STAT3_SIGNALING				40	OGD	StellarPath GCN
HALLMARK_IL6_JAK_STAT3_SIGNALING	1	OGD_WT	1	1	1	1	1				run4$training$omics$gex$pathway_analysis$top_pathways_l$HALLMARK_IL6_JAK_STAT3_SIGNALING		20	OGD	StellarPath GCN
HALLMARK_INFLAMMATORY_RESPONSE	-1	OGD_WT	1	0	0.5	1	0				run4$training$omics$gex$pathway_analysis$top_pathways_l$HALLMARK_INFLAMMATORY_RESPONSE		20	OGD	StellarPath GCN
HALLMARK_INFLAMMATORY_RESPONSE	1	OGD_WT	1	1	1	1	1	run1$training$omics$gex$pathway_analysis$top_pathways_l$HALLMARK_INFLAMMATORY_RESPONSE					20	OGD	StellarPath GCN
HALLMARK_INFLAMMATORY_RESPONSE	2	N_WT	1	1	1	1	1			run3$training$omics$gex$pathway_analysis$top_pathways_l$HALLMARK_INFLAMMATORY_RESPONSE			60	OGD	StellarPath GCN
HALLMARK_INTERFERON_GAMMA_RESPONSE	1	OGD_WT	1	0	0.5	1	0			run3$training$omics$gex$pathway_analysis$top_pathways_l$HALLMARK_INTERFERON_GAMMA_RESPONSE			60	OGD	StellarPath GCN
HALLMARK_INTERFERON_GAMMA_RESPONSE	1	OGD_WT	1	1	1	1	1				run4$training$omics$gex$pathway_analysis$top_pathways_l$HALLMARK_INTERFERON_GAMMA_RESPONSE		60	OGD	StellarPath GCN
HALLMARK_KRAS_SIGNALING_UP	1	OGD_WT	1	1	1	1	1	run1$training$omics$gex$pathway_analysis$top_pathways_l$HALLMARK_KRAS_SIGNALING_UP					80	OGD	StellarPath GCN
HALLMARK_KRAS_SIGNALING_UP	1	OGD_WT	1	0	0.5	1	0					run5$training$omics$gex$pathway_analysis$top_pathways_l$HALLMARK_KRAS_SIGNALING_UP	80	OGD	StellarPath GCN
HALLMARK_KRAS_SIGNALING_UP	2	N_WT	1	1	1	1	1				run4$training$omics$gex$pathway_analysis$top_pathways_l$HALLMARK_KRAS_SIGNALING_UP		20	OGD	StellarPath GCN
HALLMARK_MTORC1_SIGNALING	1	OGD_WT	1	1	1	1	1		run2$training$omics$gex$pathway_analysis$top_pathways_l$HALLMARK_MTORC1_SIGNALING				100	OGD	StellarPath GCN
HALLMARK_MTORC1_SIGNALING	1	OGD_WT	1	0	0.5	1	0	run1$training$omics$gex$pathway_analysis$top_pathways_l$HALLMARK_MTORC1_SIGNALING					100	OGD	StellarPath GCN
HALLMARK_MYOGENESIS	1	OGD_WT	1	1	1	1	1	run1$training$omics$gex$pathway_analysis$top_pathways_l$HALLMARK_MYOGENESIS					100	OGD	StellarPath GCN
HALLMARK_MYOGENESIS	1	OGD_WT	1	0	0.5	1	0				run4$training$omics$gex$pathway_analysis$top_pathways_l$HALLMARK_MYOGENESIS		100	OGD	StellarPath GCN
HALLMARK_P53_PATHWAY	1	OGD_WT	1	1	1	1	1	run1$training$omics$gex$pathway_analysis$top_pathways_l$HALLMARK_P53_PATHWAY					100	OGD	StellarPath GCN
HALLMARK_P53_PATHWAY	1	OGD_WT	1	0	0.5	1	0			run3$training$omics$gex$pathway_analysis$top_pathways_l$HALLMARK_P53_PATHWAY			100	OGD	StellarPath GCN
HALLMARK_TNFA_SIGNALING_VIA_NFKB	1	OGD_WT	1	1	1	1	1	run1$training$omics$gex$pathway_analysis$top_pathways_l$HALLMARK_TNFA_SIGNALING_VIA_NFKB					100	OGD	StellarPath GCN
HALLMARK_TNFA_SIGNALING_VIA_NFKB	1	OGD_WT	1	0	0.5	1	0			run3$training$omics$gex$pathway_analysis$top_pathways_l$HALLMARK_TNFA_SIGNALING_VIA_NFKB			100	OGD	StellarPath GCN
HALLMARK_UV_RESPONSE_UP	-2	N_WT	1	1	1	1	1		run2$training$omics$gex$pathway_analysis$top_pathways_l$HALLMARK_UV_RESPONSE_UP				40	OGD	StellarPath GCN
HALLMARK_UV_RESPONSE_UP	1	OGD_WT	1	-1	0	0	0			run3$training$omics$gex$pathway_analysis$top_pathways_l$HALLMARK_UV_RESPONSE_UP			60	OGD	StellarPath GCN
HALLMARK_UV_RESPONSE_UP	1	OGD_WT	1	0	0.5	1	0				run4$training$omics$gex$pathway_analysis$top_pathways_l$HALLMARK_UV_RESPONSE_UP		60	OGD	StellarPath GCN
HALLMARK_UV_RESPONSE_UP	1	OGD_WT	1	1	1	1	1	run1$training$omics$gex$pathway_analysis$top_pathways_l$HALLMARK_UV_RESPONSE_UP					60	OGD	StellarPath GCN
IL3	-2	N_WT	1	1	1	1	1				run4$training$omics$gex$pathway_analysis$top_pathways_l$IL3		20	OGD	StellarPath GCN
intracellular receptor signaling pathway	-2	N_WT	1	1	1	1	1			run3$training$omics$gex$pathway_analysis$top_pathways_l$intracellular receptor signaling pathway			20	OGD	StellarPath GCN
intracellular receptor signaling pathway	-1	OGD_WT	1	1	1	1	1		run2$training$omics$gex$pathway_analysis$top_pathways_l$intracellular receptor signaling pathway				40	OGD	StellarPath GCN
intrinsic apoptotic signaling pathway	-2	N_WT	1	1	1	1	1	run1$training$omics$gex$pathway_analysis$top_pathways_l$intrinsic apoptotic signaling pathway	run2$training$omics$gex$pathway_analysis$top_pathways_l$intrinsic apoptotic signaling pathway	run3$training$omics$gex$pathway_analysis$top_pathways_l$intrinsic apoptotic signaling pathway	run4$training$omics$gex$pathway_analysis$top_pathways_l$intrinsic apoptotic signaling pathway	run5$training$omics$gex$pathway_analysis$top_pathways_l$intrinsic apoptotic signaling pathway	100	OGD	StellarPath GCN
macromolecule glycosylation	-1	OGD_WT	1	0	0.5	1	0			run3$training$omics$gex$pathway_analysis$top_pathways_l$macromolecule glycosylation			20	OGD	StellarPath GCN
macromolecule glycosylation	2	N_WT	1	1	1	1	1				run4$training$omics$gex$pathway_analysis$top_pathways_l$macromolecule glycosylation		80	OGD	StellarPath GCN
MAPK cascade	2	N_WT	1	1	1	1	1				run4$training$omics$gex$pathway_analysis$top_pathways_l$MAPK cascade		20	OGD	StellarPath GCN
meiosis I	-2	N_WT	1	1	1	1	1			run3$training$omics$gex$pathway_analysis$top_pathways_l$meiosis I			40	OGD	StellarPath GCN
meiosis I	1	OGD_WT	1	1	1	1	1	run1$training$omics$gex$pathway_analysis$top_pathways_l$meiosis I					20	OGD	StellarPath GCN
mmu-miR-10a-3p	-1	OGD_WT							run2$training$omics$miRNA$pathway_analysis$miRNA2gene$top_pathways_l$mmu-miR-10a-3p			run5$training$omics$miRNA$pathway_analysis$miRNA2gene$top_pathways_l$mmu-miR-10a-3p	40	OGD	StellarPath GCN
mmu-miR-10b-3p	-2	N_WT						run1$training$omics$miRNA$pathway_analysis$miRNA2gene$top_pathways_l$mmu-miR-10b-3p	run2$training$omics$miRNA$pathway_analysis$miRNA2gene$top_pathways_l$mmu-miR-10b-3p	run3$training$omics$miRNA$pathway_analysis$miRNA2gene$top_pathways_l$mmu-miR-10b-3p	run4$training$omics$miRNA$pathway_analysis$miRNA2gene$top_pathways_l$mmu-miR-10b-3p	run5$training$omics$miRNA$pathway_analysis$miRNA2gene$top_pathways_l$mmu-miR-10b-3p	100	OGD	StellarPath GCN
mmu-miR-1199-5p	-1	OGD_WT								run3$training$omics$miRNA$pathway_analysis$miRNA2gene$top_pathways_l$mmu-miR-1199-5p	run4$training$omics$miRNA$pathway_analysis$miRNA2gene$top_pathways_l$mmu-miR-1199-5p		40	OGD	StellarPath GCN
mmu-miR-12195-5p	2	N_WT									run4$training$omics$miRNA$pathway_analysis$miRNA2gene$top_pathways_l$mmu-miR-12195-5p		20	OGD	StellarPath GCN
mmu-miR-12200-3p	2	N_WT	1	1	1	1	1	run1$training$omics$miRNA$pathway_analysis$miRNA2gene$top_pathways_l$mmu-miR-12200-3p					20	OGD	StellarPath GCN
mmu-miR-12201-5p	-1	OGD_WT											20	OGD	StellarPath GCN
mmu-miR-12201-5p	1	OGD_WT	1	1	1	1	1		run2$training$omics$miRNA$pathway_analysis$miRNA2gene$top_pathways_l$mmu-miR-12201-5p				40	OGD	StellarPath GCN
mmu-miR-133a-5p	-1	OGD_WT							run2$training$omics$miRNA$pathway_analysis$miRNA2gene$top_pathways_l$mmu-miR-133a-5p			run5$training$omics$miRNA$pathway_analysis$miRNA2gene$top_pathways_l$mmu-miR-133a-5p	40	OGD	StellarPath GCN
mmu-miR-133b-5p	-1	OGD_WT											40	OGD	StellarPath GCN
mmu-miR-133b-5p	1	OGD_WT	1	1	1	1	1				run4$training$omics$miRNA$pathway_analysis$miRNA2gene$top_pathways_l$mmu-miR-133b-5p		40	OGD	StellarPath GCN
mmu-miR-133b-5p	2	N_WT											20	OGD	StellarPath GCN
mmu-miR-150-3p	-2	N_WT	1	1	1	1	1	run1$training$omics$miRNA$pathway_analysis$miRNA2gene$top_pathways_l$mmu-miR-150-3p	run2$training$omics$miRNA$pathway_analysis$miRNA2gene$top_pathways_l$mmu-miR-150-3p	run3$training$omics$miRNA$pathway_analysis$miRNA2gene$top_pathways_l$mmu-miR-150-3p	run4$training$omics$miRNA$pathway_analysis$miRNA2gene$top_pathways_l$mmu-miR-150-3p	run5$training$omics$miRNA$pathway_analysis$miRNA2gene$top_pathways_l$mmu-miR-150-3p	100	OGD	StellarPath GCN
mmu-miR-1911-5p	-1	OGD_WT											60	OGD	StellarPath GCN
mmu-miR-1911-5p	2	N_WT	1	0	0.5	0	1	run1$training$omics$miRNA$pathway_analysis$miRNA2gene$top_pathways_l$mmu-miR-1911-5p					40	OGD	StellarPath GCN
mmu-miR-1941-3p	-2	N_WT								run3$training$omics$miRNA$pathway_analysis$miRNA2gene$top_pathways_l$mmu-miR-1941-3p			20	OGD	StellarPath GCN
mmu-miR-196b-3p	-1	OGD_WT								run3$training$omics$miRNA$pathway_analysis$miRNA2gene$top_pathways_l$mmu-miR-196b-3p	run4$training$omics$miRNA$pathway_analysis$miRNA2gene$top_pathways_l$mmu-miR-196b-3p		40	OGD	StellarPath GCN
mmu-miR-217-3p	-1	OGD_WT							run2$training$omics$miRNA$pathway_analysis$miRNA2gene$top_pathways_l$mmu-miR-217-3p			run5$training$omics$miRNA$pathway_analysis$miRNA2gene$top_pathways_l$mmu-miR-217-3p	40	OGD	StellarPath GCN
mmu-miR-292a-3p	1	OGD_WT	1	1	1	1	1	run1$training$omics$miRNA$pathway_analysis$miRNA2gene$top_pathways_l$mmu-miR-292a-3p	run2$training$omics$miRNA$pathway_analysis$miRNA2gene$top_pathways_l$mmu-miR-292a-3p	run3$training$omics$miRNA$pathway_analysis$miRNA2gene$top_pathways_l$mmu-miR-292a-3p		run5$training$omics$miRNA$pathway_analysis$miRNA2gene$top_pathways_l$mmu-miR-292a-3p	80	OGD	StellarPath GCN
mmu-miR-302d-5p	-1	OGD_WT											40	OGD	StellarPath GCN
mmu-miR-302d-5p	1	OGD_WT	1	0	0.5	1	0				run4$training$omics$miRNA$pathway_analysis$miRNA2gene$top_pathways_l$mmu-miR-302d-5p		20	OGD	StellarPath GCN
mmu-miR-302d-5p	2	N_WT	1	1	1	1	1	run1$training$omics$miRNA$pathway_analysis$miRNA2gene$top_pathways_l$mmu-miR-302d-5p					20	OGD	StellarPath GCN
mmu-miR-3060-5p	-1	OGD_WT											40	OGD	StellarPath GCN
mmu-miR-3060-5p	2	N_WT	1	1	1	1	1	run1$training$omics$miRNA$pathway_analysis$miRNA2gene$top_pathways_l$mmu-miR-3060-5p					20	OGD	StellarPath GCN
mmu-miR-3063-5p	-2	N_WT											60	OGD	StellarPath GCN
mmu-miR-3063-5p	-1	OGD_WT											40	OGD	StellarPath GCN
mmu-miR-3075-3p	-2	N_WT						run1$training$omics$miRNA$pathway_analysis$miRNA2gene$top_pathways_l$mmu-miR-3075-3p	run2$training$omics$miRNA$pathway_analysis$miRNA2gene$top_pathways_l$mmu-miR-3075-3p	run3$training$omics$miRNA$pathway_analysis$miRNA2gene$top_pathways_l$mmu-miR-3075-3p	run4$training$omics$miRNA$pathway_analysis$miRNA2gene$top_pathways_l$mmu-miR-3075-3p	run5$training$omics$miRNA$pathway_analysis$miRNA2gene$top_pathways_l$mmu-miR-3075-3p	100	OGD	StellarPath GCN
mmu-miR-3077-5p	-2	N_WT	1	1	1	1	1	run1$training$omics$miRNA$pathway_analysis$miRNA2gene$top_pathways_l$mmu-miR-3077-5p	run2$training$omics$miRNA$pathway_analysis$miRNA2gene$top_pathways_l$mmu-miR-3077-5p	run3$training$omics$miRNA$pathway_analysis$miRNA2gene$top_pathways_l$mmu-miR-3077-5p	run4$training$omics$miRNA$pathway_analysis$miRNA2gene$top_pathways_l$mmu-miR-3077-5p	run5$training$omics$miRNA$pathway_analysis$miRNA2gene$top_pathways_l$mmu-miR-3077-5p	100	OGD	StellarPath GCN
mmu-miR-3086-3p	-2	N_WT	1	1	1	1	1	run1$training$omics$miRNA$pathway_analysis$miRNA2gene$top_pathways_l$mmu-miR-3086-3p	run2$training$omics$miRNA$pathway_analysis$miRNA2gene$top_pathways_l$mmu-miR-3086-3p	run3$training$omics$miRNA$pathway_analysis$miRNA2gene$top_pathways_l$mmu-miR-3086-3p	run4$training$omics$miRNA$pathway_analysis$miRNA2gene$top_pathways_l$mmu-miR-3086-3p	run5$training$omics$miRNA$pathway_analysis$miRNA2gene$top_pathways_l$mmu-miR-3086-3p	100	OGD	StellarPath GCN
mmu-miR-3094-3p	-2	N_WT											60	OGD	StellarPath GCN
mmu-miR-3094-3p	1	OGD_WT	1	0	0.5	1	0	run1$training$omics$miRNA$pathway_analysis$miRNA2gene$top_pathways_l$mmu-miR-3094-3p					20	OGD	StellarPath GCN
mmu-miR-3106-3p	2	N_WT	1	0	0.5	1	0		run2$training$omics$miRNA$pathway_analysis$miRNA2gene$top_pathways_l$mmu-miR-3106-3p				40	OGD	StellarPath GCN
mmu-miR-3106-3p	2	N_WT	1	1	1	1	1					run5$training$omics$miRNA$pathway_analysis$miRNA2gene$top_pathways_l$mmu-miR-3106-3p	40	OGD	StellarPath GCN
mmu-miR-3108-5p	-1	OGD_WT											20	OGD	StellarPath GCN
mmu-miR-3108-5p	2	N_WT	1	0	0.5	1	0			run3$training$omics$miRNA$pathway_analysis$miRNA2gene$top_pathways_l$mmu-miR-3108-5p			40	OGD	StellarPath GCN
mmu-miR-3109-5p	-1	OGD_WT											20	OGD	StellarPath GCN
mmu-miR-3109-5p	1	OGD_WT											20	OGD	StellarPath GCN
mmu-miR-3109-5p	2	N_WT	1	1	1	1	1		run2$training$omics$miRNA$pathway_analysis$miRNA2gene$top_pathways_l$mmu-miR-3109-5p				40	OGD	StellarPath GCN
mmu-miR-344e-5p	-2	N_WT						run1$training$omics$miRNA$pathway_analysis$miRNA2gene$top_pathways_l$mmu-miR-344e-5p	run2$training$omics$miRNA$pathway_analysis$miRNA2gene$top_pathways_l$mmu-miR-344e-5p	run3$training$omics$miRNA$pathway_analysis$miRNA2gene$top_pathways_l$mmu-miR-344e-5p	run4$training$omics$miRNA$pathway_analysis$miRNA2gene$top_pathways_l$mmu-miR-344e-5p	run5$training$omics$miRNA$pathway_analysis$miRNA2gene$top_pathways_l$mmu-miR-344e-5p	100	OGD	StellarPath GCN
mmu-miR-344h-5p	-2	N_WT											20	OGD	StellarPath GCN
mmu-miR-344h-5p	1	OGD_WT	1	1	1	1	1				run4$training$omics$miRNA$pathway_analysis$miRNA2gene$top_pathways_l$mmu-miR-344h-5p		20	OGD	StellarPath GCN
mmu-miR-3544-3p	2	N_WT	1	1	1	1	1	run1$training$omics$miRNA$pathway_analysis$miRNA2gene$top_pathways_l$mmu-miR-3544-3p	run2$training$omics$miRNA$pathway_analysis$miRNA2gene$top_pathways_l$mmu-miR-3544-3p	run3$training$omics$miRNA$pathway_analysis$miRNA2gene$top_pathways_l$mmu-miR-3544-3p	run4$training$omics$miRNA$pathway_analysis$miRNA2gene$top_pathways_l$mmu-miR-3544-3p	run5$training$omics$miRNA$pathway_analysis$miRNA2gene$top_pathways_l$mmu-miR-3544-3p	100	OGD	StellarPath GCN
mmu-miR-3569-3p	1	OGD_WT	1	1	1	1	1					run5$training$omics$miRNA$pathway_analysis$miRNA2gene$top_pathways_l$mmu-miR-3569-3p	40	OGD	StellarPath GCN
mmu-miR-3569-3p	2	N_WT	1	1	1	1	1			run3$training$omics$miRNA$pathway_analysis$miRNA2gene$top_pathways_l$mmu-miR-3569-3p			40	OGD	StellarPath GCN
mmu-miR-429-5p	-2	N_WT											40	OGD	StellarPath GCN
mmu-miR-429-5p	-1	OGD_WT											40	OGD	StellarPath GCN
mmu-miR-449c-5p	1	OGD_WT	1	1	1	1	1			run3$training$omics$miRNA$pathway_analysis$miRNA2gene$top_pathways_l$mmu-miR-449c-5p			20	OGD	StellarPath GCN
mmu-miR-465b-3p	-2	N_WT						run1$training$omics$miRNA$pathway_analysis$miRNA2gene$top_pathways_l$mmu-miR-465b-3p					20	OGD	StellarPath GCN
mmu-miR-465c-3p	-2	N_WT						run1$training$omics$miRNA$pathway_analysis$miRNA2gene$top_pathways_l$mmu-miR-465c-3p	run2$training$omics$miRNA$pathway_analysis$miRNA2gene$top_pathways_l$mmu-miR-465c-3p	run3$training$omics$miRNA$pathway_analysis$miRNA2gene$top_pathways_l$mmu-miR-465c-3p	run4$training$omics$miRNA$pathway_analysis$miRNA2gene$top_pathways_l$mmu-miR-465c-3p	run5$training$omics$miRNA$pathway_analysis$miRNA2gene$top_pathways_l$mmu-miR-465c-3p	100	OGD	StellarPath GCN
mmu-miR-465d-3p	1	OGD_WT	1	1	1	1	1	run1$training$omics$miRNA$pathway_analysis$miRNA2gene$top_pathways_l$mmu-miR-465d-3p					60	OGD	StellarPath GCN
mmu-miR-465d-3p	1	OGD_WT	1	0	0.5	1	0				run4$training$omics$miRNA$pathway_analysis$miRNA2gene$top_pathways_l$mmu-miR-465d-3p		60	OGD	StellarPath GCN
mmu-miR-466l-5p	-1	OGD_WT											40	OGD	StellarPath GCN
mmu-miR-466l-5p	2	N_WT	1	0	0.5	1	0			run3$training$omics$miRNA$pathway_analysis$miRNA2gene$top_pathways_l$mmu-miR-466l-5p			60	OGD	StellarPath GCN
mmu-miR-466l-5p	2	N_WT	1	1	1	1	1				run4$training$omics$miRNA$pathway_analysis$miRNA2gene$top_pathways_l$mmu-miR-466l-5p		60	OGD	StellarPath GCN
mmu-miR-466n-3p	-2	N_WT								run3$training$omics$miRNA$pathway_analysis$miRNA2gene$top_pathways_l$mmu-miR-466n-3p	run4$training$omics$miRNA$pathway_analysis$miRNA2gene$top_pathways_l$mmu-miR-466n-3p		40	OGD	StellarPath GCN
mmu-miR-468-5p	2	N_WT	1	1	1	1	1		run2$training$omics$miRNA$pathway_analysis$miRNA2gene$top_pathways_l$mmu-miR-468-5p			run5$training$omics$miRNA$pathway_analysis$miRNA2gene$top_pathways_l$mmu-miR-468-5p	40	OGD	StellarPath GCN
mmu-miR-470-3p	-2	N_WT											20	OGD	StellarPath GCN
mmu-miR-470-3p	1	OGD_WT	1	1	1	1	1		run2$training$omics$miRNA$pathway_analysis$miRNA2gene$top_pathways_l$mmu-miR-470-3p				40	OGD	StellarPath GCN
mmu-miR-471-3p	1	OGD_WT	1	0	0.5	1	0			run3$training$omics$miRNA$pathway_analysis$miRNA2gene$top_pathways_l$mmu-miR-471-3p			40	OGD	StellarPath GCN
mmu-miR-471-3p	1	OGD_WT	1	1	1	1	1				run4$training$omics$miRNA$pathway_analysis$miRNA2gene$top_pathways_l$mmu-miR-471-3p		40	OGD	StellarPath GCN
mmu-miR-5132-3p	-1	OGD_WT											20	OGD	StellarPath GCN
mmu-miR-5132-3p	1	OGD_WT											20	OGD	StellarPath GCN
mmu-miR-5132-3p	2	N_WT	1	0	0.5	1	0		run2$training$omics$miRNA$pathway_analysis$miRNA2gene$top_pathways_l$mmu-miR-5132-3p				40	OGD	StellarPath GCN
mmu-miR-547-5p	-2	N_WT								run3$training$omics$miRNA$pathway_analysis$miRNA2gene$top_pathways_l$mmu-miR-547-5p	run4$training$omics$miRNA$pathway_analysis$miRNA2gene$top_pathways_l$mmu-miR-547-5p		40	OGD	StellarPath GCN
mmu-miR-5626-5p	-2	N_WT						run1$training$omics$miRNA$pathway_analysis$miRNA2gene$top_pathways_l$mmu-miR-5626-5p	run2$training$omics$miRNA$pathway_analysis$miRNA2gene$top_pathways_l$mmu-miR-5626-5p	run3$training$omics$miRNA$pathway_analysis$miRNA2gene$top_pathways_l$mmu-miR-5626-5p	run4$training$omics$miRNA$pathway_analysis$miRNA2gene$top_pathways_l$mmu-miR-5626-5p	run5$training$omics$miRNA$pathway_analysis$miRNA2gene$top_pathways_l$mmu-miR-5626-5p	100	OGD	StellarPath GCN
mmu-miR-615-5p	-2	N_WT								run3$training$omics$miRNA$pathway_analysis$miRNA2gene$top_pathways_l$mmu-miR-615-5p			20	OGD	StellarPath GCN
mmu-miR-6537-5p	-2	N_WT						run1$training$omics$miRNA$pathway_analysis$miRNA2gene$top_pathways_l$mmu-miR-6537-5p			run4$training$omics$miRNA$pathway_analysis$miRNA2gene$top_pathways_l$mmu-miR-6537-5p		40	OGD	StellarPath GCN
mmu-miR-654-3p	1	OGD_WT	1	1	1	1	1				run4$training$omics$miRNA$pathway_analysis$miRNA2gene$top_pathways_l$mmu-miR-654-3p		20	OGD	StellarPath GCN
mmu-miR-654-3p	2	N_WT	1	1	1	1	1		run2$training$omics$miRNA$pathway_analysis$miRNA2gene$top_pathways_l$mmu-miR-654-3p				60	OGD	StellarPath GCN
mmu-miR-6546-3p	-1	OGD_WT											60	OGD	StellarPath GCN
mmu-miR-6546-3p	2	N_WT	1	1	1	1	1	run1$training$omics$miRNA$pathway_analysis$miRNA2gene$top_pathways_l$mmu-miR-6546-3p					20	OGD	StellarPath GCN
mmu-miR-669k-3p	-1	OGD_WT						run1$training$omics$miRNA$pathway_analysis$miRNA2gene$top_pathways_l$mmu-miR-669k-3p	run2$training$omics$miRNA$pathway_analysis$miRNA2gene$top_pathways_l$mmu-miR-669k-3p	run3$training$omics$miRNA$pathway_analysis$miRNA2gene$top_pathways_l$mmu-miR-669k-3p	run4$training$omics$miRNA$pathway_analysis$miRNA2gene$top_pathways_l$mmu-miR-669k-3p	run5$training$omics$miRNA$pathway_analysis$miRNA2gene$top_pathways_l$mmu-miR-669k-3p	100	OGD	StellarPath GCN
mmu-miR-6897-5p	-2	N_WT	1	1	1	1	1					run5$training$omics$miRNA$pathway_analysis$miRNA2gene$top_pathways_l$mmu-miR-6897-5p	80	OGD	StellarPath GCN
mmu-miR-6897-5p	1	OGD_WT	1	1	1	1	1	run1$training$omics$miRNA$pathway_analysis$miRNA2gene$top_pathways_l$mmu-miR-6897-5p					20	OGD	StellarPath GCN
mmu-miR-6901-3p	-1	OGD_WT											40	OGD	StellarPath GCN
mmu-miR-6901-3p	2	N_WT	1	1	1	1	1	run1$training$omics$miRNA$pathway_analysis$miRNA2gene$top_pathways_l$mmu-miR-6901-3p					20	OGD	StellarPath GCN
mmu-miR-6902-5p	-1	OGD_WT								run3$training$omics$miRNA$pathway_analysis$miRNA2gene$top_pathways_l$mmu-miR-6902-5p			20	OGD	StellarPath GCN
mmu-miR-6903-5p	-1	OGD_WT											40	OGD	StellarPath GCN
mmu-miR-6903-5p	1	OGD_WT	1	1	1	1	1	run1$training$omics$miRNA$pathway_analysis$miRNA2gene$top_pathways_l$mmu-miR-6903-5p					20	OGD	StellarPath GCN
mmu-miR-6908-3p	-1	OGD_WT											20	OGD	StellarPath GCN
mmu-miR-6908-3p	2	N_WT	1	1	1	1	1		run2$training$omics$miRNA$pathway_analysis$miRNA2gene$top_pathways_l$mmu-miR-6908-3p				60	OGD	StellarPath GCN
mmu-miR-6910-3p	1	OGD_WT											20	OGD	StellarPath GCN
mmu-miR-6910-3p	2	N_WT	1	1	1	1	1	run1$training$omics$miRNA$pathway_analysis$miRNA2gene$top_pathways_l$mmu-miR-6910-3p					60	OGD	StellarPath GCN
mmu-miR-6916-3p	-1	OGD_WT	1	1	1	1	1	run1$training$omics$miRNA$pathway_analysis$miRNA2gene$top_pathways_l$mmu-miR-6916-3p					20	OGD	StellarPath GCN
mmu-miR-6916-3p	1	OGD_WT	1	0	0.5	1	0			run3$training$omics$miRNA$pathway_analysis$miRNA2gene$top_pathways_l$mmu-miR-6916-3p			40	OGD	StellarPath GCN
mmu-miR-6917-5p	-1	OGD_WT											60	OGD	StellarPath GCN
mmu-miR-6917-5p	2	N_WT	1	1	1	1	1					run5$training$omics$miRNA$pathway_analysis$miRNA2gene$top_pathways_l$mmu-miR-6917-5p	40	OGD	StellarPath GCN
mmu-miR-6921-5p	1	OGD_WT	1	0	0.5	1	0			run3$training$omics$miRNA$pathway_analysis$miRNA2gene$top_pathways_l$mmu-miR-6921-5p			20	OGD	StellarPath GCN
mmu-miR-6923-5p	-1	OGD_WT											40	OGD	StellarPath GCN
mmu-miR-6923-5p	2	N_WT	1	1	1	1	1		run2$training$omics$miRNA$pathway_analysis$miRNA2gene$top_pathways_l$mmu-miR-6923-5p				40	OGD	StellarPath GCN
mmu-miR-6923-5p	2	N_WT	1	0	0.5	1	0					run5$training$omics$miRNA$pathway_analysis$miRNA2gene$top_pathways_l$mmu-miR-6923-5p	40	OGD	StellarPath GCN
mmu-miR-6925-3p	-2	N_WT						run1$training$omics$miRNA$pathway_analysis$miRNA2gene$top_pathways_l$mmu-miR-6925-3p	run2$training$omics$miRNA$pathway_analysis$miRNA2gene$top_pathways_l$mmu-miR-6925-3p	run3$training$omics$miRNA$pathway_analysis$miRNA2gene$top_pathways_l$mmu-miR-6925-3p	run4$training$omics$miRNA$pathway_analysis$miRNA2gene$top_pathways_l$mmu-miR-6925-3p	run5$training$omics$miRNA$pathway_analysis$miRNA2gene$top_pathways_l$mmu-miR-6925-3p	100	OGD	StellarPath GCN
mmu-miR-6927-3p	-1	OGD_WT											20	OGD	StellarPath GCN
mmu-miR-6927-3p	2	N_WT	1	1	1	1	1	run1$training$omics$miRNA$pathway_analysis$miRNA2gene$top_pathways_l$mmu-miR-6927-3p					20	OGD	StellarPath GCN
mmu-miR-6931-3p	2	N_WT	1	1	1	1	1		run2$training$omics$miRNA$pathway_analysis$miRNA2gene$top_pathways_l$mmu-miR-6931-3p			run5$training$omics$miRNA$pathway_analysis$miRNA2gene$top_pathways_l$mmu-miR-6931-3p	40	OGD	StellarPath GCN
mmu-miR-6933-3p	-2	N_WT							run2$training$omics$miRNA$pathway_analysis$miRNA2gene$top_pathways_l$mmu-miR-6933-3p	run3$training$omics$miRNA$pathway_analysis$miRNA2gene$top_pathways_l$mmu-miR-6933-3p	run4$training$omics$miRNA$pathway_analysis$miRNA2gene$top_pathways_l$mmu-miR-6933-3p	run5$training$omics$miRNA$pathway_analysis$miRNA2gene$top_pathways_l$mmu-miR-6933-3p	80	OGD	StellarPath GCN
mmu-miR-6935-3p	-2	N_WT											40	OGD	StellarPath GCN
mmu-miR-6935-3p	1	OGD_WT											20	OGD	StellarPath GCN
mmu-miR-6935-3p	2	N_WT	1	1	1	1	1	run1$training$omics$miRNA$pathway_analysis$miRNA2gene$top_pathways_l$mmu-miR-6935-3p					20	OGD	StellarPath GCN
mmu-miR-6936-3p	-1	OGD_WT											40	OGD	StellarPath GCN
mmu-miR-6936-3p	2	N_WT	1	1	1	1	1	run1$training$omics$miRNA$pathway_analysis$miRNA2gene$top_pathways_l$mmu-miR-6936-3p					20	OGD	StellarPath GCN
mmu-miR-6939-5p	-2	N_WT						run1$training$omics$miRNA$pathway_analysis$miRNA2gene$top_pathways_l$mmu-miR-6939-5p	run2$training$omics$miRNA$pathway_analysis$miRNA2gene$top_pathways_l$mmu-miR-6939-5p	run3$training$omics$miRNA$pathway_analysis$miRNA2gene$top_pathways_l$mmu-miR-6939-5p	run4$training$omics$miRNA$pathway_analysis$miRNA2gene$top_pathways_l$mmu-miR-6939-5p	run5$training$omics$miRNA$pathway_analysis$miRNA2gene$top_pathways_l$mmu-miR-6939-5p	100	OGD	StellarPath GCN
mmu-miR-6941-5p	1	OGD_WT	1	1	1	1	1	run1$training$omics$miRNA$pathway_analysis$miRNA2gene$top_pathways_l$mmu-miR-6941-5p					20	OGD	StellarPath GCN
mmu-miR-6950-3p	2	N_WT	1	1	1	1	1		run2$training$omics$miRNA$pathway_analysis$miRNA2gene$top_pathways_l$mmu-miR-6950-3p	run3$training$omics$miRNA$pathway_analysis$miRNA2gene$top_pathways_l$mmu-miR-6950-3p	run4$training$omics$miRNA$pathway_analysis$miRNA2gene$top_pathways_l$mmu-miR-6950-3p	run5$training$omics$miRNA$pathway_analysis$miRNA2gene$top_pathways_l$mmu-miR-6950-3p	80	OGD	StellarPath GCN
mmu-miR-6953-5p	-1	OGD_WT											80	OGD	StellarPath GCN
mmu-miR-6953-5p	2	N_WT	1	1	1	1	1			run3$training$omics$miRNA$pathway_analysis$miRNA2gene$top_pathways_l$mmu-miR-6953-5p			20	OGD	StellarPath GCN
mmu-miR-6956-3p	-1	OGD_WT											20	OGD	StellarPath GCN
mmu-miR-6956-3p	2	N_WT	1	1	1	1	1		run2$training$omics$miRNA$pathway_analysis$miRNA2gene$top_pathways_l$mmu-miR-6956-3p				60	OGD	StellarPath GCN
mmu-miR-6960-3p	-2	N_WT								run3$training$omics$miRNA$pathway_analysis$miRNA2gene$top_pathways_l$mmu-miR-6960-3p	run4$training$omics$miRNA$pathway_analysis$miRNA2gene$top_pathways_l$mmu-miR-6960-3p		40	OGD	StellarPath GCN
mmu-miR-6961-3p	1	OGD_WT	1	1	1	1	1			run3$training$omics$miRNA$pathway_analysis$miRNA2gene$top_pathways_l$mmu-miR-6961-3p			60	OGD	StellarPath GCN
mmu-miR-6961-3p	1	OGD_WT	1	0	0.5	1	0	run1$training$omics$miRNA$pathway_analysis$miRNA2gene$top_pathways_l$mmu-miR-6961-3p					60	OGD	StellarPath GCN
mmu-miR-6964-5p	-2	N_WT						run1$training$omics$miRNA$pathway_analysis$miRNA2gene$top_pathways_l$mmu-miR-6964-5p			run4$training$omics$miRNA$pathway_analysis$miRNA2gene$top_pathways_l$mmu-miR-6964-5p		40	OGD	StellarPath GCN
mmu-miR-6965-5p	-2	N_WT											40	OGD	StellarPath GCN
mmu-miR-6965-5p	1	OGD_WT	1	1	1	1	1		run2$training$omics$miRNA$pathway_analysis$miRNA2gene$top_pathways_l$mmu-miR-6965-5p				40	OGD	StellarPath GCN
mmu-miR-6968-5p	-2	N_WT											40	OGD	StellarPath GCN
mmu-miR-6968-5p	1	OGD_WT	1	1	1	1	1			run3$training$omics$miRNA$pathway_analysis$miRNA2gene$top_pathways_l$mmu-miR-6968-5p			20	OGD	StellarPath GCN
mmu-miR-6971-5p	-1	OGD_WT								run3$training$omics$miRNA$pathway_analysis$miRNA2gene$top_pathways_l$mmu-miR-6971-5p	run4$training$omics$miRNA$pathway_analysis$miRNA2gene$top_pathways_l$mmu-miR-6971-5p		40	OGD	StellarPath GCN
mmu-miR-6974-5p	-1	OGD_WT								run3$training$omics$miRNA$pathway_analysis$miRNA2gene$top_pathways_l$mmu-miR-6974-5p	run4$training$omics$miRNA$pathway_analysis$miRNA2gene$top_pathways_l$mmu-miR-6974-5p		40	OGD	StellarPath GCN
mmu-miR-6976-3p	1	OGD_WT	1	1	1	1	1	run1$training$omics$miRNA$pathway_analysis$miRNA2gene$top_pathways_l$mmu-miR-6976-3p	run2$training$omics$miRNA$pathway_analysis$miRNA2gene$top_pathways_l$mmu-miR-6976-3p	run3$training$omics$miRNA$pathway_analysis$miRNA2gene$top_pathways_l$mmu-miR-6976-3p	run4$training$omics$miRNA$pathway_analysis$miRNA2gene$top_pathways_l$mmu-miR-6976-3p	run5$training$omics$miRNA$pathway_analysis$miRNA2gene$top_pathways_l$mmu-miR-6976-3p	100	OGD	StellarPath GCN
mmu-miR-6978-3p	1	OGD_WT	1	1	1	1	1		run2$training$omics$miRNA$pathway_analysis$miRNA2gene$top_pathways_l$mmu-miR-6978-3p				40	OGD	StellarPath GCN
mmu-miR-6978-3p	2	N_WT	1	1	1	1	1			run3$training$omics$miRNA$pathway_analysis$miRNA2gene$top_pathways_l$mmu-miR-6978-3p			20	OGD	StellarPath GCN
mmu-miR-698-3p	-2	N_WT											40	OGD	StellarPath GCN
mmu-miR-698-3p	1	OGD_WT											20	OGD	StellarPath GCN
mmu-miR-6981-3p	-1	OGD_WT	1	0	0.5	1	0	run1$training$omics$miRNA$pathway_analysis$miRNA2gene$top_pathways_l$mmu-miR-6981-3p	run2$training$omics$miRNA$pathway_analysis$miRNA2gene$top_pathways_l$mmu-miR-6981-3p	run3$training$omics$miRNA$pathway_analysis$miRNA2gene$top_pathways_l$mmu-miR-6981-3p		run5$training$omics$miRNA$pathway_analysis$miRNA2gene$top_pathways_l$mmu-miR-6981-3p	80	OGD	StellarPath GCN
mmu-miR-6982-5p	-2	N_WT						run1$training$omics$miRNA$pathway_analysis$miRNA2gene$top_pathways_l$mmu-miR-6982-5p					20	OGD	StellarPath GCN
mmu-miR-6983-5p	-2	N_WT											40	OGD	StellarPath GCN
mmu-miR-6983-5p	1	OGD_WT	1	1	1	1	1			run3$training$omics$miRNA$pathway_analysis$miRNA2gene$top_pathways_l$mmu-miR-6983-5p			40	OGD	StellarPath GCN
mmu-miR-6986-3p	-2	N_WT											40	OGD	StellarPath GCN
mmu-miR-6986-3p	-1	OGD_WT											20	OGD	StellarPath GCN
mmu-miR-6986-3p	1	OGD_WT	1	0	0.5	1	0	run1$training$omics$miRNA$pathway_analysis$miRNA2gene$top_pathways_l$mmu-miR-6986-3p					20	OGD	StellarPath GCN
mmu-miR-6994-5p	-2	N_WT						run1$training$omics$miRNA$pathway_analysis$miRNA2gene$top_pathways_l$mmu-miR-6994-5p			run4$training$omics$miRNA$pathway_analysis$miRNA2gene$top_pathways_l$mmu-miR-6994-5p		40	OGD	StellarPath GCN
mmu-miR-6995-5p	-2	N_WT											20	OGD	StellarPath GCN
mmu-miR-6995-5p	-1	OGD_WT											40	OGD	StellarPath GCN
mmu-miR-6995-5p	2	N_WT	1	1	1	1	1		run2$training$omics$miRNA$pathway_analysis$miRNA2gene$top_pathways_l$mmu-miR-6995-5p				40	OGD	StellarPath GCN
mmu-miR-7003-3p	-1	OGD_WT											40	OGD	StellarPath GCN
mmu-miR-7003-3p	2	N_WT	1	1	1	1	1			run3$training$omics$miRNA$pathway_analysis$miRNA2gene$top_pathways_l$mmu-miR-7003-3p			20	OGD	StellarPath GCN
mmu-miR-7004-3p	1	OGD_WT	1	1	1	1	1				run4$training$omics$miRNA$pathway_analysis$miRNA2gene$top_pathways_l$mmu-miR-7004-3p		40	OGD	StellarPath GCN
mmu-miR-7004-3p	1	OGD_WT	1	0	0.5	1	0			run3$training$omics$miRNA$pathway_analysis$miRNA2gene$top_pathways_l$mmu-miR-7004-3p			40	OGD	StellarPath GCN
mmu-miR-7005-3p	2	N_WT	1	1	1	1	1	run1$training$omics$miRNA$pathway_analysis$miRNA2gene$top_pathways_l$mmu-miR-7005-3p		run3$training$omics$miRNA$pathway_analysis$miRNA2gene$top_pathways_l$mmu-miR-7005-3p	run4$training$omics$miRNA$pathway_analysis$miRNA2gene$top_pathways_l$mmu-miR-7005-3p		60	OGD	StellarPath GCN
mmu-miR-7006-5p	-1	OGD_WT											40	OGD	StellarPath GCN
mmu-miR-7006-5p	1	OGD_WT	1	1	1	1	1	run1$training$omics$miRNA$pathway_analysis$miRNA2gene$top_pathways_l$mmu-miR-7006-5p					40	OGD	StellarPath GCN
mmu-miR-7007-3p	-1	OGD_WT	1	1	1	1	1	run1$training$omics$miRNA$pathway_analysis$miRNA2gene$top_pathways_l$mmu-miR-7007-3p					80	OGD	StellarPath GCN
mmu-miR-7007-3p	2	N_WT	1	0	0.5	1	0				run4$training$omics$miRNA$pathway_analysis$miRNA2gene$top_pathways_l$mmu-miR-7007-3p		20	OGD	StellarPath GCN
mmu-miR-7008-5p	-2	N_WT											20	OGD	StellarPath GCN
mmu-miR-7008-5p	1	OGD_WT											20	OGD	StellarPath GCN
mmu-miR-7008-5p	2	N_WT	1	0	0.5	1	0			run3$training$omics$miRNA$pathway_analysis$miRNA2gene$top_pathways_l$mmu-miR-7008-5p			20	OGD	StellarPath GCN
mmu-miR-7014-3p	1	OGD_WT	1	1	1	1	1	run1$training$omics$miRNA$pathway_analysis$miRNA2gene$top_pathways_l$mmu-miR-7014-3p					40	OGD	StellarPath GCN
mmu-miR-7014-3p	2	N_WT	1	1	1	1	1		run2$training$omics$miRNA$pathway_analysis$miRNA2gene$top_pathways_l$mmu-miR-7014-3p				60	OGD	StellarPath GCN
mmu-miR-7020-3p	1	OGD_WT	1	1	1	1	1	run1$training$omics$miRNA$pathway_analysis$miRNA2gene$top_pathways_l$mmu-miR-7020-3p					20	OGD	StellarPath GCN
mmu-miR-7022-3p	-1	OGD_WT							run2$training$omics$miRNA$pathway_analysis$miRNA2gene$top_pathways_l$mmu-miR-7022-3p			run5$training$omics$miRNA$pathway_analysis$miRNA2gene$top_pathways_l$mmu-miR-7022-3p	40	OGD	StellarPath GCN
mmu-miR-7026-5p	-1	OGD_WT											20	OGD	StellarPath GCN
mmu-miR-7026-5p	2	N_WT	1	1	1	1	1			run3$training$omics$miRNA$pathway_analysis$miRNA2gene$top_pathways_l$mmu-miR-7026-5p			20	OGD	StellarPath GCN
mmu-miR-7029-5p	-2	N_WT						run1$training$omics$miRNA$pathway_analysis$miRNA2gene$top_pathways_l$mmu-miR-7029-5p			run4$training$omics$miRNA$pathway_analysis$miRNA2gene$top_pathways_l$mmu-miR-7029-5p		40	OGD	StellarPath GCN
mmu-miR-7031-3p	-2	N_WT											20	OGD	StellarPath GCN
mmu-miR-7031-3p	1	OGD_WT	1	0	0.5	1	0					run5$training$omics$miRNA$pathway_analysis$miRNA2gene$top_pathways_l$mmu-miR-7031-3p	40	OGD	StellarPath GCN
mmu-miR-7031-3p	1	OGD_WT	1	1	1	1	1		run2$training$omics$miRNA$pathway_analysis$miRNA2gene$top_pathways_l$mmu-miR-7031-3p				40	OGD	StellarPath GCN
mmu-miR-7032-3p	-1	OGD_WT											40	OGD	StellarPath GCN
mmu-miR-7032-3p	1	OGD_WT	1	0	0.5	1	0			run3$training$omics$miRNA$pathway_analysis$miRNA2gene$top_pathways_l$mmu-miR-7032-3p			40	OGD	StellarPath GCN
mmu-miR-7032-3p	1	OGD_WT	1	1	1	1	1				run4$training$omics$miRNA$pathway_analysis$miRNA2gene$top_pathways_l$mmu-miR-7032-3p		40	OGD	StellarPath GCN
mmu-miR-7034-5p	-2	N_WT											40	OGD	StellarPath GCN
mmu-miR-7034-5p	1	OGD_WT	1	0	0.5	0	1				run4$training$omics$miRNA$pathway_analysis$miRNA2gene$top_pathways_l$mmu-miR-7034-5p		40	OGD	StellarPath GCN
mmu-miR-7035-3p	-1	OGD_WT											40	OGD	StellarPath GCN
mmu-miR-7035-3p	1	OGD_WT	1	1	1	1	1				run4$training$omics$miRNA$pathway_analysis$miRNA2gene$top_pathways_l$mmu-miR-7035-3p		20	OGD	StellarPath GCN
mmu-miR-7035-3p	2	N_WT	1	1	1	1	1	run1$training$omics$miRNA$pathway_analysis$miRNA2gene$top_pathways_l$mmu-miR-7035-3p					20	OGD	StellarPath GCN
mmu-miR-7036b-3p	1	OGD_WT	1	0	0.5	1	0	run1$training$omics$miRNA$pathway_analysis$miRNA2gene$top_pathways_l$mmu-miR-7036b-3p					20	OGD	StellarPath GCN
mmu-miR-7037-3p	1	OGD_WT	1	1	1	1	1				run4$training$omics$miRNA$pathway_analysis$miRNA2gene$top_pathways_l$mmu-miR-7037-3p		40	OGD	StellarPath GCN
mmu-miR-7037-3p	2	N_WT	1	1	1	1	1	run1$training$omics$miRNA$pathway_analysis$miRNA2gene$top_pathways_l$mmu-miR-7037-3p					60	OGD	StellarPath GCN
mmu-miR-7042-3p	2	N_WT	1	1	1	1	1		run2$training$omics$miRNA$pathway_analysis$miRNA2gene$top_pathways_l$mmu-miR-7042-3p	run3$training$omics$miRNA$pathway_analysis$miRNA2gene$top_pathways_l$mmu-miR-7042-3p	run4$training$omics$miRNA$pathway_analysis$miRNA2gene$top_pathways_l$mmu-miR-7042-3p	run5$training$omics$miRNA$pathway_analysis$miRNA2gene$top_pathways_l$mmu-miR-7042-3p	80	OGD	StellarPath GCN
mmu-miR-7045-5p	-1	OGD_WT						run1$training$omics$miRNA$pathway_analysis$miRNA2gene$top_pathways_l$mmu-miR-7045-5p	run2$training$omics$miRNA$pathway_analysis$miRNA2gene$top_pathways_l$mmu-miR-7045-5p	run3$training$omics$miRNA$pathway_analysis$miRNA2gene$top_pathways_l$mmu-miR-7045-5p	run4$training$omics$miRNA$pathway_analysis$miRNA2gene$top_pathways_l$mmu-miR-7045-5p	run5$training$omics$miRNA$pathway_analysis$miRNA2gene$top_pathways_l$mmu-miR-7045-5p	100	OGD	StellarPath GCN
mmu-miR-7049-3p	-1	OGD_WT	1	0	0.5	1	0	run1$training$omics$miRNA$pathway_analysis$miRNA2gene$top_pathways_l$mmu-miR-7049-3p	run2$training$omics$miRNA$pathway_analysis$miRNA2gene$top_pathways_l$mmu-miR-7049-3p	run3$training$omics$miRNA$pathway_analysis$miRNA2gene$top_pathways_l$mmu-miR-7049-3p	run4$training$omics$miRNA$pathway_analysis$miRNA2gene$top_pathways_l$mmu-miR-7049-3p	run5$training$omics$miRNA$pathway_analysis$miRNA2gene$top_pathways_l$mmu-miR-7049-3p	100	OGD	StellarPath GCN
mmu-miR-7051-5p	1	OGD_WT	1	0	0.5	1	0		run2$training$omics$miRNA$pathway_analysis$miRNA2gene$top_pathways_l$mmu-miR-7051-5p			run5$training$omics$miRNA$pathway_analysis$miRNA2gene$top_pathways_l$mmu-miR-7051-5p	40	OGD	StellarPath GCN
mmu-miR-7053-5p	-1	OGD_WT											40	OGD	StellarPath GCN
mmu-miR-7053-5p	2	N_WT	1	0	0.5	1	0			run3$training$omics$miRNA$pathway_analysis$miRNA2gene$top_pathways_l$mmu-miR-7053-5p			20	OGD	StellarPath GCN
mmu-miR-7055-5p	-2	N_WT	1	1	1	1	1		run2$training$omics$miRNA$pathway_analysis$miRNA2gene$top_pathways_l$mmu-miR-7055-5p			run5$training$omics$miRNA$pathway_analysis$miRNA2gene$top_pathways_l$mmu-miR-7055-5p	40	OGD	StellarPath GCN
mmu-miR-7065-5p	-1	OGD_WT											80	OGD	StellarPath GCN
mmu-miR-7065-5p	2	N_WT	1	1	1	1	1	run1$training$omics$miRNA$pathway_analysis$miRNA2gene$top_pathways_l$mmu-miR-7065-5p					20	OGD	StellarPath GCN
mmu-miR-7066-3p	-2	N_WT	1	1	1	1	1	run1$training$omics$miRNA$pathway_analysis$miRNA2gene$top_pathways_l$mmu-miR-7066-3p	run2$training$omics$miRNA$pathway_analysis$miRNA2gene$top_pathways_l$mmu-miR-7066-3p		run4$training$omics$miRNA$pathway_analysis$miRNA2gene$top_pathways_l$mmu-miR-7066-3p	run5$training$omics$miRNA$pathway_analysis$miRNA2gene$top_pathways_l$mmu-miR-7066-3p	80	OGD	StellarPath GCN
mmu-miR-7068-5p	-2	N_WT						run1$training$omics$miRNA$pathway_analysis$miRNA2gene$top_pathways_l$mmu-miR-7068-5p		run3$training$omics$miRNA$pathway_analysis$miRNA2gene$top_pathways_l$mmu-miR-7068-5p	run4$training$omics$miRNA$pathway_analysis$miRNA2gene$top_pathways_l$mmu-miR-7068-5p		60	OGD	StellarPath GCN
mmu-miR-7075-5p	-1	OGD_WT	1	1	1	1	1	run1$training$omics$miRNA$pathway_analysis$miRNA2gene$top_pathways_l$mmu-miR-7075-5p	run2$training$omics$miRNA$pathway_analysis$miRNA2gene$top_pathways_l$mmu-miR-7075-5p	run3$training$omics$miRNA$pathway_analysis$miRNA2gene$top_pathways_l$mmu-miR-7075-5p	run4$training$omics$miRNA$pathway_analysis$miRNA2gene$top_pathways_l$mmu-miR-7075-5p	run5$training$omics$miRNA$pathway_analysis$miRNA2gene$top_pathways_l$mmu-miR-7075-5p	100	OGD	StellarPath GCN
mmu-miR-7077-5p	-1	OGD_WT								run3$training$omics$miRNA$pathway_analysis$miRNA2gene$top_pathways_l$mmu-miR-7077-5p	run4$training$omics$miRNA$pathway_analysis$miRNA2gene$top_pathways_l$mmu-miR-7077-5p		40	OGD	StellarPath GCN
mmu-miR-7080-3p	-2	N_WT						run1$training$omics$miRNA$pathway_analysis$miRNA2gene$top_pathways_l$mmu-miR-7080-3p	run2$training$omics$miRNA$pathway_analysis$miRNA2gene$top_pathways_l$mmu-miR-7080-3p	run3$training$omics$miRNA$pathway_analysis$miRNA2gene$top_pathways_l$mmu-miR-7080-3p	run4$training$omics$miRNA$pathway_analysis$miRNA2gene$top_pathways_l$mmu-miR-7080-3p	run5$training$omics$miRNA$pathway_analysis$miRNA2gene$top_pathways_l$mmu-miR-7080-3p	100	OGD	StellarPath GCN
mmu-miR-7081-5p	-1	OGD_WT											20	OGD	StellarPath GCN
mmu-miR-7081-5p	1	OGD_WT	1	1	1	1	1				run4$training$omics$miRNA$pathway_analysis$miRNA2gene$top_pathways_l$mmu-miR-7081-5p		80	OGD	StellarPath GCN
mmu-miR-7081-5p	1	OGD_WT	1	0	0.5	1	0			run3$training$omics$miRNA$pathway_analysis$miRNA2gene$top_pathways_l$mmu-miR-7081-5p			80	OGD	StellarPath GCN
mmu-miR-7084-5p	2	N_WT	1	1	1	1	1	run1$training$omics$miRNA$pathway_analysis$miRNA2gene$top_pathways_l$mmu-miR-7084-5p			run4$training$omics$miRNA$pathway_analysis$miRNA2gene$top_pathways_l$mmu-miR-7084-5p		40	OGD	StellarPath GCN
mmu-miR-7088-3p	2	N_WT	1	0	0.5	1	0	run1$training$omics$miRNA$pathway_analysis$miRNA2gene$top_pathways_l$mmu-miR-7088-3p		run3$training$omics$miRNA$pathway_analysis$miRNA2gene$top_pathways_l$mmu-miR-7088-3p	run4$training$omics$miRNA$pathway_analysis$miRNA2gene$top_pathways_l$mmu-miR-7088-3p		60	OGD	StellarPath GCN
mmu-miR-7091-3p	1	OGD_WT	1	1	1	1	1	run1$training$omics$miRNA$pathway_analysis$miRNA2gene$top_pathways_l$mmu-miR-7091-3p	run2$training$omics$miRNA$pathway_analysis$miRNA2gene$top_pathways_l$mmu-miR-7091-3p	run3$training$omics$miRNA$pathway_analysis$miRNA2gene$top_pathways_l$mmu-miR-7091-3p	run4$training$omics$miRNA$pathway_analysis$miRNA2gene$top_pathways_l$mmu-miR-7091-3p	run5$training$omics$miRNA$pathway_analysis$miRNA2gene$top_pathways_l$mmu-miR-7091-3p	100	OGD	StellarPath GCN
mmu-miR-7117-3p	-1	OGD_WT											20	OGD	StellarPath GCN
mmu-miR-7117-3p	2	N_WT											20	OGD	StellarPath GCN
mmu-miR-7211-3p	2	N_WT	1	0	0.5	1	0			run3$training$omics$miRNA$pathway_analysis$miRNA2gene$top_pathways_l$mmu-miR-7211-3p			40	OGD	StellarPath GCN
mmu-miR-7211-3p	2	N_WT	1	1	1	1	1				run4$training$omics$miRNA$pathway_analysis$miRNA2gene$top_pathways_l$mmu-miR-7211-3p		40	OGD	StellarPath GCN
mmu-miR-7213-3p	2	N_WT	1	1	1	1	1		run2$training$omics$miRNA$pathway_analysis$miRNA2gene$top_pathways_l$mmu-miR-7213-3p				80	OGD	StellarPath GCN
mmu-miR-7213-3p	2	N_WT	1	0	0.5	1	0			run3$training$omics$miRNA$pathway_analysis$miRNA2gene$top_pathways_l$mmu-miR-7213-3p			80	OGD	StellarPath GCN
mmu-miR-7216-3p	1	OGD_WT	1	0	0.5	0	1	run1$training$omics$miRNA$pathway_analysis$miRNA2gene$top_pathways_l$mmu-miR-7216-3p					20	OGD	StellarPath GCN
mmu-miR-7218-5p	-1	OGD_WT							run2$training$omics$miRNA$pathway_analysis$miRNA2gene$top_pathways_l$mmu-miR-7218-5p	run3$training$omics$miRNA$pathway_analysis$miRNA2gene$top_pathways_l$mmu-miR-7218-5p		run5$training$omics$miRNA$pathway_analysis$miRNA2gene$top_pathways_l$mmu-miR-7218-5p	60	OGD	StellarPath GCN
mmu-miR-7219-3p	-1	OGD_WT											20	OGD	StellarPath GCN
mmu-miR-7219-3p	2	N_WT	1	0	0.5	1	0				run4$training$omics$miRNA$pathway_analysis$miRNA2gene$top_pathways_l$mmu-miR-7219-3p		40	OGD	StellarPath GCN
mmu-miR-7219-3p	2	N_WT	1	1	1	1	1			run3$training$omics$miRNA$pathway_analysis$miRNA2gene$top_pathways_l$mmu-miR-7219-3p			40	OGD	StellarPath GCN
mmu-miR-7220-3p	-2	N_WT	1	1	1	1	1		run2$training$omics$miRNA$pathway_analysis$miRNA2gene$top_pathways_l$mmu-miR-7220-3p				40	OGD	StellarPath GCN
mmu-miR-7220-3p	1	OGD_WT											20	OGD	StellarPath GCN
mmu-miR-7221-5p	-1	OGD_WT											20	OGD	StellarPath GCN
mmu-miR-7221-5p	2	N_WT	1	0	0.5	1	0		run2$training$omics$miRNA$pathway_analysis$miRNA2gene$top_pathways_l$mmu-miR-7221-5p				80	OGD	StellarPath GCN
mmu-miR-7221-5p	2	N_WT	1	1	1	1	1			run3$training$omics$miRNA$pathway_analysis$miRNA2gene$top_pathways_l$mmu-miR-7221-5p			80	OGD	StellarPath GCN
mmu-miR-7227-5p	1	OGD_WT							run2$training$omics$miRNA$pathway_analysis$miRNA2gene$top_pathways_l$mmu-miR-7227-5p			run5$training$omics$miRNA$pathway_analysis$miRNA2gene$top_pathways_l$mmu-miR-7227-5p	40	OGD	StellarPath GCN
mmu-miR-7229-5p	-1	OGD_WT											60	OGD	StellarPath GCN
mmu-miR-7229-5p	2	N_WT	1	0	0.5	1	0		run2$training$omics$miRNA$pathway_analysis$miRNA2gene$top_pathways_l$mmu-miR-7229-5p				40	OGD	StellarPath GCN
mmu-miR-7229-5p	2	N_WT	1	1	1	1	1					run5$training$omics$miRNA$pathway_analysis$miRNA2gene$top_pathways_l$mmu-miR-7229-5p	40	OGD	StellarPath GCN
mmu-miR-7230-3p	-1	OGD_WT											20	OGD	StellarPath GCN
mmu-miR-7230-3p	1	OGD_WT											40	OGD	StellarPath GCN
mmu-miR-7231-3p	1	OGD_WT	1	1	1	1	1			run3$training$omics$miRNA$pathway_analysis$miRNA2gene$top_pathways_l$mmu-miR-7231-3p	run4$training$omics$miRNA$pathway_analysis$miRNA2gene$top_pathways_l$mmu-miR-7231-3p		40	OGD	StellarPath GCN
mmu-miR-7235-5p	-2	N_WT											40	OGD	StellarPath GCN
mmu-miR-7235-5p	-1	OGD_WT											40	OGD	StellarPath GCN
mmu-miR-7241-5p	-1	OGD_WT								run3$training$omics$miRNA$pathway_analysis$miRNA2gene$top_pathways_l$mmu-miR-7241-5p	run4$training$omics$miRNA$pathway_analysis$miRNA2gene$top_pathways_l$mmu-miR-7241-5p		40	OGD	StellarPath GCN
mmu-miR-7242-5p	-2	N_WT											20	OGD	StellarPath GCN
mmu-miR-7242-5p	2	N_WT	1	-1	0	0	0			run3$training$omics$miRNA$pathway_analysis$miRNA2gene$top_pathways_l$mmu-miR-7242-5p			40	OGD	StellarPath GCN
mmu-miR-7242-5p	2	N_WT	1	1	1	1	1				run4$training$omics$miRNA$pathway_analysis$miRNA2gene$top_pathways_l$mmu-miR-7242-5p		40	OGD	StellarPath GCN
mmu-miR-741-5p	-2	N_WT								run3$training$omics$miRNA$pathway_analysis$miRNA2gene$top_pathways_l$mmu-miR-741-5p	run4$training$omics$miRNA$pathway_analysis$miRNA2gene$top_pathways_l$mmu-miR-741-5p		40	OGD	StellarPath GCN
mmu-miR-7647-5p	-2	N_WT	1	1	1	1	1		run2$training$omics$miRNA$pathway_analysis$miRNA2gene$top_pathways_l$mmu-miR-7647-5p				40	OGD	StellarPath GCN
mmu-miR-7647-5p	1	OGD_WT	1	1	1	1	1			run3$training$omics$miRNA$pathway_analysis$miRNA2gene$top_pathways_l$mmu-miR-7647-5p			40	OGD	StellarPath GCN
mmu-miR-7647-5p	1	OGD_WT	1	0	0.5	1	0				run4$training$omics$miRNA$pathway_analysis$miRNA2gene$top_pathways_l$mmu-miR-7647-5p		40	OGD	StellarPath GCN
mmu-miR-7653-3p	2	N_WT	1	1	1	1	1			run3$training$omics$miRNA$pathway_analysis$miRNA2gene$top_pathways_l$mmu-miR-7653-3p			80	OGD	StellarPath GCN
mmu-miR-7653-3p	2	N_WT	1	0	0.5	0	1		run2$training$omics$miRNA$pathway_analysis$miRNA2gene$top_pathways_l$mmu-miR-7653-3p				80	OGD	StellarPath GCN
mmu-miR-7658-3p	-1	OGD_WT						run1$training$omics$miRNA$pathway_analysis$miRNA2gene$top_pathways_l$mmu-miR-7658-3p	run2$training$omics$miRNA$pathway_analysis$miRNA2gene$top_pathways_l$mmu-miR-7658-3p	run3$training$omics$miRNA$pathway_analysis$miRNA2gene$top_pathways_l$mmu-miR-7658-3p	run4$training$omics$miRNA$pathway_analysis$miRNA2gene$top_pathways_l$mmu-miR-7658-3p	run5$training$omics$miRNA$pathway_analysis$miRNA2gene$top_pathways_l$mmu-miR-7658-3p	100	OGD	StellarPath GCN
mmu-miR-7659-3p	1	OGD_WT	1	1	1	1	1		run2$training$omics$miRNA$pathway_analysis$miRNA2gene$top_pathways_l$mmu-miR-7659-3p	run3$training$omics$miRNA$pathway_analysis$miRNA2gene$top_pathways_l$mmu-miR-7659-3p		run5$training$omics$miRNA$pathway_analysis$miRNA2gene$top_pathways_l$mmu-miR-7659-3p	60	OGD	StellarPath GCN
mmu-miR-7660-5p	-2	N_WT	1	1	1	1	1		run2$training$omics$miRNA$pathway_analysis$miRNA2gene$top_pathways_l$mmu-miR-7660-5p				80	OGD	StellarPath GCN
mmu-miR-7660-5p	-2	N_WT	1	0	0.5	1	0					run5$training$omics$miRNA$pathway_analysis$miRNA2gene$top_pathways_l$mmu-miR-7660-5p	80	OGD	StellarPath GCN
mmu-miR-7662-5p	-1	OGD_WT								run3$training$omics$miRNA$pathway_analysis$miRNA2gene$top_pathways_l$mmu-miR-7662-5p	run4$training$omics$miRNA$pathway_analysis$miRNA2gene$top_pathways_l$mmu-miR-7662-5p		40	OGD	StellarPath GCN
mmu-miR-7666-5p	-2	N_WT	1	1	1	1	1		run2$training$omics$miRNA$pathway_analysis$miRNA2gene$top_pathways_l$mmu-miR-7666-5p				40	OGD	StellarPath GCN
mmu-miR-7666-5p	1	OGD_WT	1	1	1	1	1	run1$training$omics$miRNA$pathway_analysis$miRNA2gene$top_pathways_l$mmu-miR-7666-5p					60	OGD	StellarPath GCN
mmu-miR-7666-5p	1	OGD_WT	1	0	0.5	1	0				run4$training$omics$miRNA$pathway_analysis$miRNA2gene$top_pathways_l$mmu-miR-7666-5p		60	OGD	StellarPath GCN
mmu-miR-7676-5p	1	OGD_WT	1	0	0.5	1	0			run3$training$omics$miRNA$pathway_analysis$miRNA2gene$top_pathways_l$mmu-miR-7676-5p			40	OGD	StellarPath GCN
mmu-miR-7676-5p	1	OGD_WT	1	1	1	1	1				run4$training$omics$miRNA$pathway_analysis$miRNA2gene$top_pathways_l$mmu-miR-7676-5p		40	OGD	StellarPath GCN
mmu-miR-7679-5p	-2	N_WT						run1$training$omics$miRNA$pathway_analysis$miRNA2gene$top_pathways_l$mmu-miR-7679-5p			run4$training$omics$miRNA$pathway_analysis$miRNA2gene$top_pathways_l$mmu-miR-7679-5p		40	OGD	StellarPath GCN
mmu-miR-7681-5p	-1	OGD_WT											40	OGD	StellarPath GCN
mmu-miR-7681-5p	2	N_WT	1	0	0.5	1	0		run2$training$omics$miRNA$pathway_analysis$miRNA2gene$top_pathways_l$mmu-miR-7681-5p				60	OGD	StellarPath GCN
mmu-miR-7685-5p	-2	N_WT											20	OGD	StellarPath GCN
mmu-miR-7685-5p	1	OGD_WT	1	1	1	1	1				run4$training$omics$miRNA$pathway_analysis$miRNA2gene$top_pathways_l$mmu-miR-7685-5p		20	OGD	StellarPath GCN
mmu-miR-7686-3p	-1	OGD_WT						run1$training$omics$miRNA$pathway_analysis$miRNA2gene$top_pathways_l$mmu-miR-7686-3p	run2$training$omics$miRNA$pathway_analysis$miRNA2gene$top_pathways_l$mmu-miR-7686-3p	run3$training$omics$miRNA$pathway_analysis$miRNA2gene$top_pathways_l$mmu-miR-7686-3p	run4$training$omics$miRNA$pathway_analysis$miRNA2gene$top_pathways_l$mmu-miR-7686-3p	run5$training$omics$miRNA$pathway_analysis$miRNA2gene$top_pathways_l$mmu-miR-7686-3p	100	OGD	StellarPath GCN
mmu-miR-7688-3p	-2	N_WT						run1$training$omics$miRNA$pathway_analysis$miRNA2gene$top_pathways_l$mmu-miR-7688-3p					20	OGD	StellarPath GCN
mmu-miR-871-5p	-2	N_WT	1	1	1	1	1		run2$training$omics$miRNA$pathway_analysis$miRNA2gene$top_pathways_l$mmu-miR-871-5p				100	OGD	StellarPath GCN
mmu-miR-871-5p	-2	N_WT	1	0	0.5	1	0					run5$training$omics$miRNA$pathway_analysis$miRNA2gene$top_pathways_l$mmu-miR-871-5p	100	OGD	StellarPath GCN
mmu-miR-878-3p	-2	N_WT											40	OGD	StellarPath GCN
mmu-miR-878-3p	1	OGD_WT											20	OGD	StellarPath GCN
mmu-miR-883a-5p	2	N_WT	1	1	1	1	1	run1$training$omics$miRNA$pathway_analysis$miRNA2gene$top_pathways_l$mmu-miR-883a-5p					20	OGD	StellarPath GCN
mmu-miR-9768-3p	-2	N_WT						run1$training$omics$miRNA$pathway_analysis$miRNA2gene$top_pathways_l$mmu-miR-9768-3p	run2$training$omics$miRNA$pathway_analysis$miRNA2gene$top_pathways_l$mmu-miR-9768-3p	run3$training$omics$miRNA$pathway_analysis$miRNA2gene$top_pathways_l$mmu-miR-9768-3p	run4$training$omics$miRNA$pathway_analysis$miRNA2gene$top_pathways_l$mmu-miR-9768-3p	run5$training$omics$miRNA$pathway_analysis$miRNA2gene$top_pathways_l$mmu-miR-9768-3p	100	OGD	StellarPath GCN
mmu-miR-9769-5p	-2	N_WT											40	OGD	StellarPath GCN
mmu-miR-9769-5p	1	OGD_WT	1	1	1	1	1	run1$training$omics$miRNA$pathway_analysis$miRNA2gene$top_pathways_l$mmu-miR-9769-5p					60	OGD	StellarPath GCN
monovalent inorganic cation homeostasis	-1	OGD_WT						run1$training$omics$gex$pathway_analysis$top_pathways_l$monovalent inorganic cation homeostasis					20	OGD	StellarPath GCN
negative regulation of axonogenesis	2	N_WT	1	1	1	1	1		run2$training$omics$gex$pathway_analysis$top_pathways_l$negative regulation of axonogenesis			run5$training$omics$gex$pathway_analysis$top_pathways_l$negative regulation of axonogenesis	40	OGD	StellarPath GCN
negative regulation of gliogenesis	-2	N_WT	1	0	0.5	1	0			run3$training$omics$gex$pathway_analysis$top_pathways_l$negative regulation of gliogenesis			20	OGD	StellarPath GCN
negative regulation of immune response	2	N_WT	1	0	0.5	1	0		run2$training$omics$gex$pathway_analysis$top_pathways_l$negative regulation of immune response			run5$training$omics$gex$pathway_analysis$top_pathways_l$negative regulation of immune response	40	OGD	StellarPath GCN
negative regulation of inflammatory response	-2	N_WT	1	1	1	1	1		run2$training$omics$gex$pathway_analysis$top_pathways_l$negative regulation of inflammatory response				60	OGD	StellarPath GCN
negative regulation of inflammatory response	1	OGD_WT	1	1	1	1	1	run1$training$omics$gex$pathway_analysis$top_pathways_l$negative regulation of inflammatory response					40	OGD	StellarPath GCN
negative regulation of leukocyte cell-cell adhesion	-2	N_WT	1	1	1	1	1	run1$training$omics$gex$pathway_analysis$top_pathways_l$negative regulation of leukocyte cell-cell adhesion					20	OGD	StellarPath GCN
negative regulation of leukocyte cell-cell adhesion	1	OGD_WT											20	OGD	StellarPath GCN
negative regulation of lymphocyte activation	-2	N_WT	1	1	1	1	1	run1$training$omics$gex$pathway_analysis$top_pathways_l$negative regulation of lymphocyte activation					20	OGD	StellarPath GCN
negative regulation of lymphocyte activation	1	OGD_WT	1	1	1	1	1			run3$training$omics$gex$pathway_analysis$top_pathways_l$negative regulation of lymphocyte activation			40	OGD	StellarPath GCN
negative regulation of lymphocyte activation	2	N_WT	1	1	1	1	1					run5$training$omics$gex$pathway_analysis$top_pathways_l$negative regulation of lymphocyte activation	40	OGD	StellarPath GCN
negative regulation of lymphocyte activation	2	N_WT	1	0	0.5	1	0		run2$training$omics$gex$pathway_analysis$top_pathways_l$negative regulation of lymphocyte activation				40	OGD	StellarPath GCN
negative regulation of MAPK cascade	-2	N_WT	1	1	1	1	1			run3$training$omics$gex$pathway_analysis$top_pathways_l$negative regulation of MAPK cascade			20	OGD	StellarPath GCN
negative regulation of neurogenesis	-2	N_WT	1	1	1	1	1			run3$training$omics$gex$pathway_analysis$top_pathways_l$negative regulation of neurogenesis			20	OGD	StellarPath GCN
negative regulation of neurogenesis	2	N_WT	1	1	1	1	1	run1$training$omics$gex$pathway_analysis$top_pathways_l$negative regulation of neurogenesis					60	OGD	StellarPath GCN
negative regulation of Notch signaling pathway	-1	OGD_WT	1	1	1	1	1		run2$training$omics$gex$pathway_analysis$top_pathways_l$negative regulation of Notch signaling pathway			run5$training$omics$gex$pathway_analysis$top_pathways_l$negative regulation of Notch signaling pathway	40	OGD	StellarPath GCN
negative regulation of T cell activation	1	OGD_WT	1	1	1	1	1				run4$training$omics$gex$pathway_analysis$top_pathways_l$negative regulation of T cell activation		20	OGD	StellarPath GCN
negative regulation of Wnt signaling pathway	-2	N_WT	1	1	1	1	1			run3$training$omics$gex$pathway_analysis$top_pathways_l$negative regulation of Wnt signaling pathway	run4$training$omics$gex$pathway_analysis$top_pathways_l$negative regulation of Wnt signaling pathway		40	OGD	StellarPath GCN
Notch signaling pathway	-2	N_WT	1	1	1	1	1			run3$training$omics$gex$pathway_analysis$top_pathways_l$Notch signaling pathway			20	OGD	StellarPath GCN
PID_AP1_PATHWAY	1	OGD_WT	1	1	1	1	1	run1$training$omics$gex$pathway_analysis$top_pathways_l$PID_AP1_PATHWAY					60	OGD	StellarPath GCN
PID_AP1_PATHWAY	1	OGD_WT	1	0	0.5	1	0				run4$training$omics$gex$pathway_analysis$top_pathways_l$PID_AP1_PATHWAY		60	OGD	StellarPath GCN
PID_ATF2_PATHWAY	-2	N_WT	1	0	0.5	1	0			run3$training$omics$gex$pathway_analysis$top_pathways_l$PID_ATF2_PATHWAY			20	OGD	StellarPath GCN
PID_ATF2_PATHWAY	1	OGD_WT	1	1	1	1	1	run1$training$omics$gex$pathway_analysis$top_pathways_l$PID_ATF2_PATHWAY					20	OGD	StellarPath GCN
PID_CXCR4_PATHWAY	-1	OGD_WT	1	1	1	1	1		run2$training$omics$gex$pathway_analysis$top_pathways_l$PID_CXCR4_PATHWAY			run5$training$omics$gex$pathway_analysis$top_pathways_l$PID_CXCR4_PATHWAY	40	OGD	StellarPath GCN
PID_HIF1_TFPATHWAY	1	OGD_WT	1	1	1	1	1	run1$training$omics$gex$pathway_analysis$top_pathways_l$PID_HIF1_TFPATHWAY	run2$training$omics$gex$pathway_analysis$top_pathways_l$PID_HIF1_TFPATHWAY		run4$training$omics$gex$pathway_analysis$top_pathways_l$PID_HIF1_TFPATHWAY	run5$training$omics$gex$pathway_analysis$top_pathways_l$PID_HIF1_TFPATHWAY	80	OGD	StellarPath GCN
PID_P53_DOWNSTREAM_PATHWAY	1	OGD_WT	1	1	1	1	1	run1$training$omics$gex$pathway_analysis$top_pathways_l$PID_P53_DOWNSTREAM_PATHWAY					20	OGD	StellarPath GCN
PID_P73PATHWAY	-2	N_WT	1	1	1	1	1		run2$training$omics$gex$pathway_analysis$top_pathways_l$PID_P73PATHWAY			run5$training$omics$gex$pathway_analysis$top_pathways_l$PID_P73PATHWAY	40	OGD	StellarPath GCN
PID_RHOA_PATHWAY	1	OGD_WT	1	0	0.5	1	0		run2$training$omics$gex$pathway_analysis$top_pathways_l$PID_RHOA_PATHWAY			run5$training$omics$gex$pathway_analysis$top_pathways_l$PID_RHOA_PATHWAY	40	OGD	StellarPath GCN
positive regulation of apoptotic signaling pathway	-2	N_WT	1	1	1	1	1	run1$training$omics$gex$pathway_analysis$top_pathways_l$positive regulation of apoptotic signaling pathway					20	OGD	StellarPath GCN
positive regulation of apoptotic signaling pathway	1	OGD_WT	1	1	1	1	1			run3$training$omics$gex$pathway_analysis$top_pathways_l$positive regulation of apoptotic signaling pathway			40	OGD	StellarPath GCN
positive regulation of apoptotic signaling pathway	2	N_WT	1	1	1	1	1		run2$training$omics$gex$pathway_analysis$top_pathways_l$positive regulation of apoptotic signaling pathway				40	OGD	StellarPath GCN
positive regulation of cell-substrate adhesion	-2	N_WT	1	1	1	1	1	run1$training$omics$gex$pathway_analysis$top_pathways_l$positive regulation of cell-substrate adhesion					20	OGD	StellarPath GCN
positive regulation of cell-substrate adhesion	2	N_WT	1	0	0.5	0	1				run4$training$omics$gex$pathway_analysis$top_pathways_l$positive regulation of cell-substrate adhesion		20	OGD	StellarPath GCN
positive regulation of hemopoiesis	1	OGD_WT	1	1	1	1	1	run1$training$omics$gex$pathway_analysis$top_pathways_l$positive regulation of hemopoiesis					100	OGD	StellarPath GCN
positive regulation of hemopoiesis	1	OGD_WT	1	0	0.5	1	0			run3$training$omics$gex$pathway_analysis$top_pathways_l$positive regulation of hemopoiesis			100	OGD	StellarPath GCN
positive regulation of I-kappaB kinase/NF-kappaB signaling	-2	N_WT	1	1	1	1	1	run1$training$omics$gex$pathway_analysis$top_pathways_l$positive regulation of I-kappaB kinase/NF-kappaB signaling			run4$training$omics$gex$pathway_analysis$top_pathways_l$positive regulation of I-kappaB kinase/NF-kappaB signaling		40	OGD	StellarPath GCN
positive regulation of intrinsic apoptotic signaling pathway	-2	N_WT	1	1	1	1	1			run3$training$omics$gex$pathway_analysis$top_pathways_l$positive regulation of intrinsic apoptotic signaling pathway			20	OGD	StellarPath GCN
positive regulation of MAP kinase activity	-1	OGD_WT	1	0	0.5	1	0				run4$training$omics$gex$pathway_analysis$top_pathways_l$positive regulation of MAP kinase activity		20	OGD	StellarPath GCN
positive regulation of MAP kinase activity	2	N_WT	1	1	1	1	1			run3$training$omics$gex$pathway_analysis$top_pathways_l$positive regulation of MAP kinase activity			20	OGD	StellarPath GCN
positive regulation of neuron death	-2	N_WT	1	1	1	1	1		run2$training$omics$gex$pathway_analysis$top_pathways_l$positive regulation of neuron death				60	OGD	StellarPath GCN
positive regulation of neuron death	1	OGD_WT	1	1	1	1	1	run1$training$omics$gex$pathway_analysis$top_pathways_l$positive regulation of neuron death					20	OGD	StellarPath GCN
positive regulation of stress-activated MAPK cascade	1	OGD_WT	1	1	1	1	1			run3$training$omics$gex$pathway_analysis$top_pathways_l$positive regulation of stress-activated MAPK cascade			20	OGD	StellarPath GCN
regulated exocytosis	-1	OGD_WT									run4$training$omics$gex$pathway_analysis$top_pathways_l$regulated exocytosis		20	OGD	StellarPath GCN
regulation of alpha-beta T cell activation	1	OGD_WT	1	1	1	1	1			run3$training$omics$gex$pathway_analysis$top_pathways_l$regulation of alpha-beta T cell activation			20	OGD	StellarPath GCN
regulation of axonogenesis	2	N_WT	1	1	1	1	1					run5$training$omics$gex$pathway_analysis$top_pathways_l$regulation of axonogenesis	80	OGD	StellarPath GCN
regulation of axonogenesis	2	N_WT	1	0	0.5	1	0				run4$training$omics$gex$pathway_analysis$top_pathways_l$regulation of axonogenesis		80	OGD	StellarPath GCN
regulation of BMP signaling pathway	-1	OGD_WT	1	1	1	1	1		run2$training$omics$gex$pathway_analysis$top_pathways_l$regulation of BMP signaling pathway			run5$training$omics$gex$pathway_analysis$top_pathways_l$regulation of BMP signaling pathway	40	OGD	StellarPath GCN
regulation of cation channel activity	-1	OGD_WT	1	1	1	1	1		run2$training$omics$gex$pathway_analysis$top_pathways_l$regulation of cation channel activity				40	OGD	StellarPath GCN
regulation of cation channel activity	2	N_WT											20	OGD	StellarPath GCN
regulation of cell shape	1	OGD_WT	1	1	1	1	1	run1$training$omics$gex$pathway_analysis$top_pathways_l$regulation of cell shape					20	OGD	StellarPath GCN
regulation of cell shape	2	N_WT	1	1	1	1	1				run4$training$omics$gex$pathway_analysis$top_pathways_l$regulation of cell shape		20	OGD	StellarPath GCN
regulation of cell-matrix adhesion	-2	N_WT	1	1	1	1	1				run4$training$omics$gex$pathway_analysis$top_pathways_l$regulation of cell-matrix adhesion		20	OGD	StellarPath GCN
regulation of cell-matrix adhesion	2	N_WT	1	1	1	1	1	run1$training$omics$gex$pathway_analysis$top_pathways_l$regulation of cell-matrix adhesion					20	OGD	StellarPath GCN
regulation of epithelial to mesenchymal transition	1	OGD_WT	1	1	1	1	1	run1$training$omics$gex$pathway_analysis$top_pathways_l$regulation of epithelial to mesenchymal transition	run2$training$omics$gex$pathway_analysis$top_pathways_l$regulation of epithelial to mesenchymal transition	run3$training$omics$gex$pathway_analysis$top_pathways_l$regulation of epithelial to mesenchymal transition		run5$training$omics$gex$pathway_analysis$top_pathways_l$regulation of epithelial to mesenchymal transition	80	OGD	StellarPath GCN
regulation of extent of cell growth	2	N_WT	1	1	1	1	1	run1$training$omics$gex$pathway_analysis$top_pathways_l$regulation of extent of cell growth	run2$training$omics$gex$pathway_analysis$top_pathways_l$regulation of extent of cell growth			run5$training$omics$gex$pathway_analysis$top_pathways_l$regulation of extent of cell growth	60	OGD	StellarPath GCN
regulation of extrinsic apoptotic signaling pathway	1	OGD_WT	1	1	1	1	1		run2$training$omics$gex$pathway_analysis$top_pathways_l$regulation of extrinsic apoptotic signaling pathway				40	OGD	StellarPath GCN
regulation of extrinsic apoptotic signaling pathway	2	N_WT	1	1	1	1	1	run1$training$omics$gex$pathway_analysis$top_pathways_l$regulation of extrinsic apoptotic signaling pathway					40	OGD	StellarPath GCN
regulation of gene expression, epigenetic	-2	N_WT	1	1	1	1	1			run3$training$omics$gex$pathway_analysis$top_pathways_l$regulation of gene expression, epigenetic			20	OGD	StellarPath GCN
regulation of gliogenesis	-2	N_WT	1	1	1	1	1			run3$training$omics$gex$pathway_analysis$top_pathways_l$regulation of gliogenesis			20	OGD	StellarPath GCN
regulation of heart rate	-1	OGD_WT						run1$training$omics$gex$pathway_analysis$top_pathways_l$regulation of heart rate					20	OGD	StellarPath GCN
regulation of I-kappaB kinase/NF-kappaB signaling	-2	N_WT	1	1	1	1	1				run4$training$omics$gex$pathway_analysis$top_pathways_l$regulation of I-kappaB kinase/NF-kappaB signaling		20	OGD	StellarPath GCN
regulation of I-kappaB kinase/NF-kappaB signaling	1	OGD_WT	1	1	1	1	1	run1$training$omics$gex$pathway_analysis$top_pathways_l$regulation of I-kappaB kinase/NF-kappaB signaling					80	OGD	StellarPath GCN
regulation of intrinsic apoptotic signaling pathway	-2	N_WT	1	1	1	1	1		run2$training$omics$gex$pathway_analysis$top_pathways_l$regulation of intrinsic apoptotic signaling pathway				60	OGD	StellarPath GCN
regulation of intrinsic apoptotic signaling pathway	-2	N_WT	1	0	0.5	1	0			run3$training$omics$gex$pathway_analysis$top_pathways_l$regulation of intrinsic apoptotic signaling pathway			60	OGD	StellarPath GCN
regulation of intrinsic apoptotic signaling pathway	1	OGD_WT	1	1	1	1	1	run1$training$omics$gex$pathway_analysis$top_pathways_l$regulation of intrinsic apoptotic signaling pathway					40	OGD	StellarPath GCN
regulation of JNK cascade	-2	N_WT	1	0	0.5	1	0	run1$training$omics$gex$pathway_analysis$top_pathways_l$regulation of JNK cascade					20	OGD	StellarPath GCN
regulation of JNK cascade	1	OGD_WT	1	1	1	1	1			run3$training$omics$gex$pathway_analysis$top_pathways_l$regulation of JNK cascade			20	OGD	StellarPath GCN
regulation of Notch signaling pathway	-1	OGD_WT	1	1	1	1	1		run2$training$omics$gex$pathway_analysis$top_pathways_l$regulation of Notch signaling pathway			run5$training$omics$gex$pathway_analysis$top_pathways_l$regulation of Notch signaling pathway	40	OGD	StellarPath GCN
regulation of regulated secretory pathway	2	N_WT	1	1	1	1	1		run2$training$omics$gex$pathway_analysis$top_pathways_l$regulation of regulated secretory pathway	run3$training$omics$gex$pathway_analysis$top_pathways_l$regulation of regulated secretory pathway	run4$training$omics$gex$pathway_analysis$top_pathways_l$regulation of regulated secretory pathway	run5$training$omics$gex$pathway_analysis$top_pathways_l$regulation of regulated secretory pathway	80	OGD	StellarPath GCN
regulation of sensory perception	-1	OGD_WT	1	0	0.5	1	0	run1$training$omics$gex$pathway_analysis$top_pathways_l$regulation of sensory perception					60	OGD	StellarPath GCN
regulation of sensory perception	-1	OGD_WT	1	1	1	1	1			run3$training$omics$gex$pathway_analysis$top_pathways_l$regulation of sensory perception			60	OGD	StellarPath GCN
regulation of sensory perception of pain	-1	OGD_WT	1	0	0.5	0	1	run1$training$omics$gex$pathway_analysis$top_pathways_l$regulation of sensory perception of pain					60	OGD	StellarPath GCN
regulation of sensory perception of pain	-1	OGD_WT	1	1	1	1	1			run3$training$omics$gex$pathway_analysis$top_pathways_l$regulation of sensory perception of pain			60	OGD	StellarPath GCN
regulation of sequestering of calcium ion	2	N_WT								run3$training$omics$gex$pathway_analysis$top_pathways_l$regulation of sequestering of calcium ion			20	OGD	StellarPath GCN
regulation of tumor necrosis factor production	1	OGD_WT							run2$training$omics$gex$pathway_analysis$top_pathways_l$regulation of tumor necrosis factor production			run5$training$omics$gex$pathway_analysis$top_pathways_l$regulation of tumor necrosis factor production	40	OGD	StellarPath GCN
regulation of tumor necrosis factor superfamily cytokine production	-2	N_WT											20	OGD	StellarPath GCN
regulation of tumor necrosis factor superfamily cytokine production	1	OGD_WT	1	0	0.5	1	0					run5$training$omics$gex$pathway_analysis$top_pathways_l$regulation of tumor necrosis factor superfamily cytokine production	60	OGD	StellarPath GCN
regulation of tumor necrosis factor superfamily cytokine production	1	OGD_WT	1	1	1	1	1		run2$training$omics$gex$pathway_analysis$top_pathways_l$regulation of tumor necrosis factor superfamily cytokine production				60	OGD	StellarPath GCN
regulation of wound healing	-2	N_WT	1	1	1	1	1		run2$training$omics$gex$pathway_analysis$top_pathways_l$regulation of wound healing			run5$training$omics$gex$pathway_analysis$top_pathways_l$regulation of wound healing	40	OGD	StellarPath GCN
second-messenger-mediated signaling	2	N_WT	1	1	1	1	1			run3$training$omics$gex$pathway_analysis$top_pathways_l$second-messenger-mediated signaling			40	OGD	StellarPath GCN
second-messenger-mediated signaling	2	N_WT	1	0	0.5	1	0				run4$training$omics$gex$pathway_analysis$top_pathways_l$second-messenger-mediated signaling		40	OGD	StellarPath GCN
sensory perception of pain	2	N_WT	1	1	1	1	1	run1$training$omics$gex$pathway_analysis$top_pathways_l$sensory perception of pain			run4$training$omics$gex$pathway_analysis$top_pathways_l$sensory perception of pain		40	OGD	StellarPath GCN
sister chromatid cohesion	-2	N_WT	1	1	1	1	1			run3$training$omics$gex$pathway_analysis$top_pathways_l$sister chromatid cohesion			20	OGD	StellarPath GCN
TSLP	1	OGD_WT	1	1	1	1	1			run3$training$omics$gex$pathway_analysis$top_pathways_l$TSLP			20	OGD	StellarPath GCN
vasculogenesis	-2	N_WT	1	1	1	1	1	run1$training$omics$gex$pathway_analysis$top_pathways_l$vasculogenesis					60	OGD	StellarPath GCN
vasculogenesis	-2	N_WT	1	0	0.5	1	0		run2$training$omics$gex$pathway_analysis$top_pathways_l$vasculogenesis				60	OGD	StellarPath GCN
WNT	2	N_WT	1	1	1	1	1				run4$training$omics$gex$pathway_analysis$top_pathways_l$WNT		20	OGD	StellarPath GCN
				1	1	1	1							OGD	StellarPath Ensemble
				1	1	1	1							OGD	StellarPath Ensemble
				1	1	1	1							OGD	StellarPath Ensemble
				1	1	1	1							OGD	StellarPath Ensemble
				1	1	1	1							OGD	StellarPath Ensemble
ACUTE INFLAMMATORY RESPONSE	-2	EARLY	1	1	1	1	1			run3$training$omics$gex$pathway_analysis$top_pathways_l$ACUTE INFLAMMATORY RESPONSE	run4$training$omics$gex$pathway_analysis$top_pathways_l$ACUTE INFLAMMATORY RESPONSE	run5$training$omics$gex$pathway_analysis$top_pathways_l$ACUTE INFLAMMATORY RESPONSE	60	LUSC	StellarPath GCN
ACUTE-PHASE RESPONSE	-2	EARLY	1	1	1	1	1				run4$training$omics$gex$pathway_analysis$top_pathways_l$ACUTE-PHASE RESPONSE	run5$training$omics$gex$pathway_analysis$top_pathways_l$ACUTE-PHASE RESPONSE	40	LUSC	StellarPath GCN
Amoebiasis	1	LATE	1	0.67082	0.909091	0.5	1		run2$training$omics$gex$pathway_analysis$top_pathways_l$Amoebiasis				20	LUSC	StellarPath GCN
AXON ENSHEATHMENT	2	EARLY	1	1	1	1	1	run1$training$omics$gex$pathway_analysis$top_pathways_l$AXON ENSHEATHMENT					20	LUSC	StellarPath GCN
Axon guidance	-1	LATE	1	1	1	1	1		run2$training$omics$gex$pathway_analysis$top_pathways_l$Axon guidance				60	LUSC	StellarPath GCN
Axon guidance	2	EARLY	1	1	1	1	1			run3$training$omics$gex$pathway_analysis$top_pathways_l$Axon guidance			20	LUSC	StellarPath GCN
Basal cell carcinoma	2	EARLY	1	1	1	1	1		run2$training$omics$gex$pathway_analysis$top_pathways_l$Basal cell carcinoma	run3$training$omics$gex$pathway_analysis$top_pathways_l$Basal cell carcinoma	run4$training$omics$gex$pathway_analysis$top_pathways_l$Basal cell carcinoma		60	LUSC	StellarPath GCN
BMP SIGNALING PATHWAY	2	EARLY	1	1	1	1	1			run3$training$omics$gex$pathway_analysis$top_pathways_l$BMP SIGNALING PATHWAY			20	LUSC	StellarPath GCN
BONE MINERALIZATION	2	EARLY	1	1	1	1	1		run2$training$omics$gex$pathway_analysis$top_pathways_l$BONE MINERALIZATION				20	LUSC	StellarPath GCN
Calcium signaling pathway	-1	LATE	1	1	1	1	1		run2$training$omics$gex$pathway_analysis$top_pathways_l$Calcium signaling pathway				20	LUSC	StellarPath GCN
Calcium signaling pathway	2	EARLY	1	1	1	1	1					run5$training$omics$gex$pathway_analysis$top_pathways_l$Calcium signaling pathway	20	LUSC	StellarPath GCN
CALCIUM-MEDIATED SIGNALING	-2	EARLY	1	1	1	1	1	run1$training$omics$gex$pathway_analysis$top_pathways_l$CALCIUM-MEDIATED SIGNALING					20	LUSC	StellarPath GCN
CALCIUM-MEDIATED SIGNALING	-1	LATE	1	1	1	1	1					run5$training$omics$gex$pathway_analysis$top_pathways_l$CALCIUM-MEDIATED SIGNALING	20	LUSC	StellarPath GCN
CALCIUM-MEDIATED SIGNALING	1	LATE	1	1	1	1	1		run2$training$omics$gex$pathway_analysis$top_pathways_l$CALCIUM-MEDIATED SIGNALING				40	LUSC	StellarPath GCN
CANONICAL WNT SIGNALING PATHWAY	-1	LATE	1	1	1	1	1	run1$training$omics$gex$pathway_analysis$top_pathways_l$CANONICAL WNT SIGNALING PATHWAY				run5$training$omics$gex$pathway_analysis$top_pathways_l$CANONICAL WNT SIGNALING PATHWAY	40	LUSC	StellarPath GCN
CARBOHYDRATE HOMEOSTASIS	-1	LATE	1	1	1	1	1	run1$training$omics$gex$pathway_analysis$top_pathways_l$CARBOHYDRATE HOMEOSTASIS					20	LUSC	StellarPath GCN
CARBOHYDRATE HOMEOSTASIS	2	EARLY	1	1	1	1	1		run2$training$omics$gex$pathway_analysis$top_pathways_l$CARBOHYDRATE HOMEOSTASIS				40	LUSC	StellarPath GCN
Cell adhesion molecules (CAMs)	1	LATE	1	1	1	1	1	run1$training$omics$gex$pathway_analysis$top_pathways_l$Cell adhesion molecules (CAMs)					20	LUSC	StellarPath GCN
CELL KILLING	-2	EARLY	1	1	1	1	1			run3$training$omics$gex$pathway_analysis$top_pathways_l$CELL KILLING			20	LUSC	StellarPath GCN
CELL-MATRIX ADHESION	-2	EARLY	1	1	1	1	1		run2$training$omics$gex$pathway_analysis$top_pathways_l$CELL-MATRIX ADHESION				20	LUSC	StellarPath GCN
CELL-SUBSTRATE ADHESION	-2	EARLY	1	1	1	1	1		run2$training$omics$gex$pathway_analysis$top_pathways_l$CELL-SUBSTRATE ADHESION				20	LUSC	StellarPath GCN
CELL-SUBSTRATE ADHESION	-1	LATE	1	1	1	1	1				run4$training$omics$gex$pathway_analysis$top_pathways_l$CELL-SUBSTRATE ADHESION		40	LUSC	StellarPath GCN
CELLULAR DEFENSE RESPONSE	-2	EARLY	1	1	1	1	1				run4$training$omics$gex$pathway_analysis$top_pathways_l$CELLULAR DEFENSE RESPONSE	run5$training$omics$gex$pathway_analysis$top_pathways_l$CELLULAR DEFENSE RESPONSE	40	LUSC	StellarPath GCN
CELLULAR TRANSITION METAL ION HOMEOSTASIS	1	LATE	1	1	1	1	1	run1$training$omics$gex$pathway_analysis$top_pathways_l$CELLULAR TRANSITION METAL ION HOMEOSTASIS					20	LUSC	StellarPath GCN
Chemokine signaling pathway	-2	EARLY	1	1	1	1	1			run3$training$omics$gex$pathway_analysis$top_pathways_l$Chemokine signaling pathway			20	LUSC	StellarPath GCN
CHEMOKINE-MEDIATED SIGNALING PATHWAY	1	LATE	1	1	1	1	1		run2$training$omics$gex$pathway_analysis$top_pathways_l$CHEMOKINE-MEDIATED SIGNALING PATHWAY				20	LUSC	StellarPath GCN
CHOLESTEROL HOMEOSTASIS	-2	EARLY	1	1	1	1	1			run3$training$omics$gex$pathway_analysis$top_pathways_l$CHOLESTEROL HOMEOSTASIS			20	LUSC	StellarPath GCN
Dilated cardiomyopathy	-1	LATE	1	1	1	1	1	run1$training$omics$gex$pathway_analysis$top_pathways_l$Dilated cardiomyopathy				run5$training$omics$gex$pathway_analysis$top_pathways_l$Dilated cardiomyopathy	40	LUSC	StellarPath GCN
ENSHEATHMENT OF NEURONS	2	EARLY	1	1	1	1	1	run1$training$omics$gex$pathway_analysis$top_pathways_l$ENSHEATHMENT OF NEURONS					20	LUSC	StellarPath GCN
EPHRIN RECEPTOR SIGNALING PATHWAY	2	EARLY						run1$training$omics$gex$pathway_analysis$top_pathways_l$EPHRIN RECEPTOR SIGNALING PATHWAY					20	LUSC	StellarPath GCN
EPITHELIAL TO MESENCHYMAL TRANSITION	2	EARLY	1	1	1	1	1		run2$training$omics$gex$pathway_analysis$top_pathways_l$EPITHELIAL TO MESENCHYMAL TRANSITION		run4$training$omics$gex$pathway_analysis$top_pathways_l$EPITHELIAL TO MESENCHYMAL TRANSITION	run5$training$omics$gex$pathway_analysis$top_pathways_l$EPITHELIAL TO MESENCHYMAL TRANSITION	60	LUSC	StellarPath GCN
ESTABLISHMENT OF CELL POLARITY	2	EARLY	1	1	1	1	1		run2$training$omics$gex$pathway_analysis$top_pathways_l$ESTABLISHMENT OF CELL POLARITY	run3$training$omics$gex$pathway_analysis$top_pathways_l$ESTABLISHMENT OF CELL POLARITY	run4$training$omics$gex$pathway_analysis$top_pathways_l$ESTABLISHMENT OF CELL POLARITY		60	LUSC	StellarPath GCN
ESTABLISHMENT OR MAINTENANCE OF CELL POLARITY	2	EARLY	1	1	1	1	1		run2$training$omics$gex$pathway_analysis$top_pathways_l$ESTABLISHMENT OR MAINTENANCE OF CELL POLARITY	run3$training$omics$gex$pathway_analysis$top_pathways_l$ESTABLISHMENT OR MAINTENANCE OF CELL POLARITY	run4$training$omics$gex$pathway_analysis$top_pathways_l$ESTABLISHMENT OR MAINTENANCE OF CELL POLARITY	run5$training$omics$gex$pathway_analysis$top_pathways_l$ESTABLISHMENT OR MAINTENANCE OF CELL POLARITY	80	LUSC	StellarPath GCN
EXCITATORY POSTSYNAPTIC POTENTIAL	-1	LATE	1	1	1	1	1			run3$training$omics$gex$pathway_analysis$top_pathways_l$EXCITATORY POSTSYNAPTIC POTENTIAL			20	LUSC	StellarPath GCN
Focal adhesion	2	EARLY	1	1	1	1	1	run1$training$omics$gex$pathway_analysis$top_pathways_l$Focal adhesion	run2$training$omics$gex$pathway_analysis$top_pathways_l$Focal adhesion		run4$training$omics$gex$pathway_analysis$top_pathways_l$Focal adhesion	run5$training$omics$gex$pathway_analysis$top_pathways_l$Focal adhesion	80	LUSC	StellarPath GCN
GLUCOSE HOMEOSTASIS	-1	LATE	1	1	1	1	1	run1$training$omics$gex$pathway_analysis$top_pathways_l$GLUCOSE HOMEOSTASIS					20	LUSC	StellarPath GCN
GLUCOSE HOMEOSTASIS	2	EARLY	1	1	1	1	1		run2$training$omics$gex$pathway_analysis$top_pathways_l$GLUCOSE HOMEOSTASIS				40	LUSC	StellarPath GCN
Glutamatergic synapse	-1	LATE	1	1	1	1	1	run1$training$omics$gex$pathway_analysis$top_pathways_l$Glutamatergic synapse		run3$training$omics$gex$pathway_analysis$top_pathways_l$Glutamatergic synapse		run5$training$omics$gex$pathway_analysis$top_pathways_l$Glutamatergic synapse	60	LUSC	StellarPath GCN
HALLMARK_ALLOGRAFT_REJECTION	1	LATE	1	1	1	1	1	run1$training$omics$gex$pathway_analysis$top_pathways_l$HALLMARK_ALLOGRAFT_REJECTION	run2$training$omics$gex$pathway_analysis$top_pathways_l$HALLMARK_ALLOGRAFT_REJECTION				40	LUSC	StellarPath GCN
HALLMARK_APICAL_JUNCTION	-1	LATE	1	1	1	1	1			run3$training$omics$gex$pathway_analysis$top_pathways_l$HALLMARK_APICAL_JUNCTION			40	LUSC	StellarPath GCN
HALLMARK_APICAL_JUNCTION	2	EARLY	1	1	1	1	1	run1$training$omics$gex$pathway_analysis$top_pathways_l$HALLMARK_APICAL_JUNCTION					40	LUSC	StellarPath GCN
HALLMARK_APOPTOSIS	1	LATE	1	1	1	1	1	run1$training$omics$gex$pathway_analysis$top_pathways_l$HALLMARK_APOPTOSIS					20	LUSC	StellarPath GCN
HALLMARK_COMPLEMENT	1	LATE	1	1	1	1	1		run2$training$omics$gex$pathway_analysis$top_pathways_l$HALLMARK_COMPLEMENT	run3$training$omics$gex$pathway_analysis$top_pathways_l$HALLMARK_COMPLEMENT			40	LUSC	StellarPath GCN
HALLMARK_EPITHELIAL_MESENCHYMAL_TRANSITION	2	EARLY	1	1	1	1	1	run1$training$omics$gex$pathway_analysis$top_pathways_l$HALLMARK_EPITHELIAL_MESENCHYMAL_TRANSITION	run2$training$omics$gex$pathway_analysis$top_pathways_l$HALLMARK_EPITHELIAL_MESENCHYMAL_TRANSITION	run3$training$omics$gex$pathway_analysis$top_pathways_l$HALLMARK_EPITHELIAL_MESENCHYMAL_TRANSITION	run4$training$omics$gex$pathway_analysis$top_pathways_l$HALLMARK_EPITHELIAL_MESENCHYMAL_TRANSITION	run5$training$omics$gex$pathway_analysis$top_pathways_l$HALLMARK_EPITHELIAL_MESENCHYMAL_TRANSITION	100	LUSC	StellarPath GCN
HALLMARK_ESTROGEN_RESPONSE_EARLY	1	LATE	1	1	1	1	1	run1$training$omics$gex$pathway_analysis$top_pathways_l$HALLMARK_ESTROGEN_RESPONSE_EARLY	run2$training$omics$gex$pathway_analysis$top_pathways_l$HALLMARK_ESTROGEN_RESPONSE_EARLY	run3$training$omics$gex$pathway_analysis$top_pathways_l$HALLMARK_ESTROGEN_RESPONSE_EARLY	run4$training$omics$gex$pathway_analysis$top_pathways_l$HALLMARK_ESTROGEN_RESPONSE_EARLY	run5$training$omics$gex$pathway_analysis$top_pathways_l$HALLMARK_ESTROGEN_RESPONSE_EARLY	100	LUSC	StellarPath GCN
HALLMARK_ESTROGEN_RESPONSE_LATE	1	LATE	1	1	1	1	1	run1$training$omics$gex$pathway_analysis$top_pathways_l$HALLMARK_ESTROGEN_RESPONSE_LATE	run2$training$omics$gex$pathway_analysis$top_pathways_l$HALLMARK_ESTROGEN_RESPONSE_LATE	run3$training$omics$gex$pathway_analysis$top_pathways_l$HALLMARK_ESTROGEN_RESPONSE_LATE		run5$training$omics$gex$pathway_analysis$top_pathways_l$HALLMARK_ESTROGEN_RESPONSE_LATE	80	LUSC	StellarPath GCN
HALLMARK_HYPOXIA	2	EARLY	1	1	1	1	1		run2$training$omics$gex$pathway_analysis$top_pathways_l$HALLMARK_HYPOXIA				20	LUSC	StellarPath GCN
HALLMARK_IL2_STAT5_SIGNALING	2	EARLY	1	1	1	1	1	run1$training$omics$gex$pathway_analysis$top_pathways_l$HALLMARK_IL2_STAT5_SIGNALING		run3$training$omics$gex$pathway_analysis$top_pathways_l$HALLMARK_IL2_STAT5_SIGNALING		run5$training$omics$gex$pathway_analysis$top_pathways_l$HALLMARK_IL2_STAT5_SIGNALING	60	LUSC	StellarPath GCN
HALLMARK_INFLAMMATORY_RESPONSE	-2	EARLY	1	1	1	1	1			run3$training$omics$gex$pathway_analysis$top_pathways_l$HALLMARK_INFLAMMATORY_RESPONSE			40	LUSC	StellarPath GCN
HALLMARK_INFLAMMATORY_RESPONSE	1	LATE	1	1	1	1	1	run1$training$omics$gex$pathway_analysis$top_pathways_l$HALLMARK_INFLAMMATORY_RESPONSE					20	LUSC	StellarPath GCN
HALLMARK_INFLAMMATORY_RESPONSE	2	EARLY	1	1	1	1	1		run2$training$omics$gex$pathway_analysis$top_pathways_l$HALLMARK_INFLAMMATORY_RESPONSE				20	LUSC	StellarPath GCN
HALLMARK_INTERFERON_ALPHA_RESPONSE	1	LATE	1	1	1	1	1	run1$training$omics$gex$pathway_analysis$top_pathways_l$HALLMARK_INTERFERON_ALPHA_RESPONSE		run3$training$omics$gex$pathway_analysis$top_pathways_l$HALLMARK_INTERFERON_ALPHA_RESPONSE	run4$training$omics$gex$pathway_analysis$top_pathways_l$HALLMARK_INTERFERON_ALPHA_RESPONSE		60	LUSC	StellarPath GCN
HALLMARK_INTERFERON_GAMMA_RESPONSE	1	LATE	1	1	1	1	1	run1$training$omics$gex$pathway_analysis$top_pathways_l$HALLMARK_INTERFERON_GAMMA_RESPONSE		run3$training$omics$gex$pathway_analysis$top_pathways_l$HALLMARK_INTERFERON_GAMMA_RESPONSE	run4$training$omics$gex$pathway_analysis$top_pathways_l$HALLMARK_INTERFERON_GAMMA_RESPONSE	run5$training$omics$gex$pathway_analysis$top_pathways_l$HALLMARK_INTERFERON_GAMMA_RESPONSE	80	LUSC	StellarPath GCN
HALLMARK_KRAS_SIGNALING_UP	1	LATE	1	1	1	1	1	run1$training$omics$gex$pathway_analysis$top_pathways_l$HALLMARK_KRAS_SIGNALING_UP					60	LUSC	StellarPath GCN
HALLMARK_KRAS_SIGNALING_UP	2	EARLY	1	1	1	1	1		run2$training$omics$gex$pathway_analysis$top_pathways_l$HALLMARK_KRAS_SIGNALING_UP				40	LUSC	StellarPath GCN
HALLMARK_MYOGENESIS	-2	EARLY	1	1	1	1	1	run1$training$omics$gex$pathway_analysis$top_pathways_l$HALLMARK_MYOGENESIS					20	LUSC	StellarPath GCN
HALLMARK_MYOGENESIS	-1	LATE	1	1	1	1	1				run4$training$omics$gex$pathway_analysis$top_pathways_l$HALLMARK_MYOGENESIS		20	LUSC	StellarPath GCN
HALLMARK_MYOGENESIS	2	EARLY	1	1	1	1	1		run2$training$omics$gex$pathway_analysis$top_pathways_l$HALLMARK_MYOGENESIS				40	LUSC	StellarPath GCN
HALLMARK_P53_PATHWAY	2	EARLY	1	1	1	1	1	run1$training$omics$gex$pathway_analysis$top_pathways_l$HALLMARK_P53_PATHWAY				run5$training$omics$gex$pathway_analysis$top_pathways_l$HALLMARK_P53_PATHWAY	40	LUSC	StellarPath GCN
HALLMARK_TNFA_SIGNALING_VIA_NFKB	1	LATE	1	1	1	1	1	run1$training$omics$gex$pathway_analysis$top_pathways_l$HALLMARK_TNFA_SIGNALING_VIA_NFKB	run2$training$omics$gex$pathway_analysis$top_pathways_l$HALLMARK_TNFA_SIGNALING_VIA_NFKB	run3$training$omics$gex$pathway_analysis$top_pathways_l$HALLMARK_TNFA_SIGNALING_VIA_NFKB		run5$training$omics$gex$pathway_analysis$top_pathways_l$HALLMARK_TNFA_SIGNALING_VIA_NFKB	80	LUSC	StellarPath GCN
HALLMARK_UV_RESPONSE_UP	2	EARLY	1	1	1	1	1	run1$training$omics$gex$pathway_analysis$top_pathways_l$HALLMARK_UV_RESPONSE_UP		run3$training$omics$gex$pathway_analysis$top_pathways_l$HALLMARK_UV_RESPONSE_UP			40	LUSC	StellarPath GCN
Hedgehog signaling pathway	2	EARLY	1	1	1	1	1		run2$training$omics$gex$pathway_analysis$top_pathways_l$Hedgehog signaling pathway		run4$training$omics$gex$pathway_analysis$top_pathways_l$Hedgehog signaling pathway		40	LUSC	StellarPath GCN
hsa-miR-101-2-5p	-2	EARLY										run5$training$omics$miRNA$pathway_analysis$miRNA2gene$top_pathways_l$hsa-miR-101-2-5p	20	LUSC	StellarPath GCN
hsa-miR-105-3p	-1	LATE									run4$training$omics$miRNA$pathway_analysis$miRNA2gene$top_pathways_l$hsa-miR-105-3p		20	LUSC	StellarPath GCN
hsa-miR-105-5p	-1	LATE	1	1	1	1	1				run4$training$omics$miRNA$pathway_analysis$miRNA2gene$top_pathways_l$hsa-miR-105-5p		20	LUSC	StellarPath GCN
hsa-miR-1226-3p	-2	EARLY	1	1	1	1	1				run4$training$omics$miRNA$pathway_analysis$miRNA2gene$top_pathways_l$hsa-miR-1226-3p		20	LUSC	StellarPath GCN
hsa-miR-1226-3p	1	LATE	1	1	1	1	1	run1$training$omics$miRNA$pathway_analysis$miRNA2gene$top_pathways_l$hsa-miR-1226-3p					40	LUSC	StellarPath GCN
hsa-miR-1226-5p	-2	EARLY	1	1	1	1	1				run4$training$omics$miRNA$pathway_analysis$miRNA2gene$top_pathways_l$hsa-miR-1226-5p		20	LUSC	StellarPath GCN
hsa-miR-1226-5p	1	LATE	1	1	1	1	1	run1$training$omics$miRNA$pathway_analysis$miRNA2gene$top_pathways_l$hsa-miR-1226-5p					40	LUSC	StellarPath GCN
hsa-miR-1228-3p	-1	LATE	1	1	1	1	1	run1$training$omics$miRNA$pathway_analysis$miRNA2gene$top_pathways_l$hsa-miR-1228-3p	run2$training$omics$miRNA$pathway_analysis$miRNA2gene$top_pathways_l$hsa-miR-1228-3p	run3$training$omics$miRNA$pathway_analysis$miRNA2gene$top_pathways_l$hsa-miR-1228-3p			60	LUSC	StellarPath GCN
hsa-miR-1228-5p	-1	LATE	1	1	1	1	1	run1$training$omics$miRNA$pathway_analysis$miRNA2gene$top_pathways_l$hsa-miR-1228-5p	run2$training$omics$miRNA$pathway_analysis$miRNA2gene$top_pathways_l$hsa-miR-1228-5p	run3$training$omics$miRNA$pathway_analysis$miRNA2gene$top_pathways_l$hsa-miR-1228-5p			60	LUSC	StellarPath GCN
hsa-miR-1229-3p	2	EARLY	1	1	1	1	1			run3$training$omics$miRNA$pathway_analysis$miRNA2gene$top_pathways_l$hsa-miR-1229-3p	run4$training$omics$miRNA$pathway_analysis$miRNA2gene$top_pathways_l$hsa-miR-1229-3p	run5$training$omics$miRNA$pathway_analysis$miRNA2gene$top_pathways_l$hsa-miR-1229-3p	60	LUSC	StellarPath GCN
hsa-miR-1229-5p	2	EARLY	1	1	1	1	1			run3$training$omics$miRNA$pathway_analysis$miRNA2gene$top_pathways_l$hsa-miR-1229-5p	run4$training$omics$miRNA$pathway_analysis$miRNA2gene$top_pathways_l$hsa-miR-1229-5p	run5$training$omics$miRNA$pathway_analysis$miRNA2gene$top_pathways_l$hsa-miR-1229-5p	60	LUSC	StellarPath GCN
hsa-miR-1262	1	LATE	1	1	1	1	1				run4$training$omics$miRNA$pathway_analysis$miRNA2gene$top_pathways_l$hsa-miR-1262		20	LUSC	StellarPath GCN
hsa-miR-1293	-1	LATE	1	1	1	1	1					run5$training$omics$miRNA$pathway_analysis$miRNA2gene$top_pathways_l$hsa-miR-1293	60	LUSC	StellarPath GCN
hsa-miR-1293	-1	LATE	1	0	0.818182	0	1	run1$training$omics$miRNA$pathway_analysis$miRNA2gene$top_pathways_l$hsa-miR-1293					60	LUSC	StellarPath GCN
hsa-miR-1293	1	LATE	1	1	1	1	1		run2$training$omics$miRNA$pathway_analysis$miRNA2gene$top_pathways_l$hsa-miR-1293				20	LUSC	StellarPath GCN
hsa-miR-137-5p	2	EARLY	1	1	1	1	1	run1$training$omics$miRNA$pathway_analysis$miRNA2gene$top_pathways_l$hsa-miR-137-5p	run2$training$omics$miRNA$pathway_analysis$miRNA2gene$top_pathways_l$hsa-miR-137-5p	run3$training$omics$miRNA$pathway_analysis$miRNA2gene$top_pathways_l$hsa-miR-137-5p	run4$training$omics$miRNA$pathway_analysis$miRNA2gene$top_pathways_l$hsa-miR-137-5p	run5$training$omics$miRNA$pathway_analysis$miRNA2gene$top_pathways_l$hsa-miR-137-5p	100	LUSC	StellarPath GCN
hsa-miR-138-1-3p	-2	EARLY	1	1	1	1	1				run4$training$omics$miRNA$pathway_analysis$miRNA2gene$top_pathways_l$hsa-miR-138-1-3p		20	LUSC	StellarPath GCN
hsa-miR-138-1-3p	1	LATE	1	1	1	1	1	run1$training$omics$miRNA$pathway_analysis$miRNA2gene$top_pathways_l$hsa-miR-138-1-3p					60	LUSC	StellarPath GCN
hsa-miR-138-1-3p	1	LATE	1	0.666667	0.9	0.5	1			run3$training$omics$miRNA$pathway_analysis$miRNA2gene$top_pathways_l$hsa-miR-138-1-3p			60	LUSC	StellarPath GCN
hsa-miR-138-5p	1	LATE	1	1	1	1	1	run1$training$omics$miRNA$pathway_analysis$miRNA2gene$top_pathways_l$hsa-miR-138-5p			run4$training$omics$miRNA$pathway_analysis$miRNA2gene$top_pathways_l$hsa-miR-138-5p	run5$training$omics$miRNA$pathway_analysis$miRNA2gene$top_pathways_l$hsa-miR-138-5p	60	LUSC	StellarPath GCN
hsa-miR-147b-3p	-1	LATE	1	1	1	1	1					run5$training$omics$miRNA$pathway_analysis$miRNA2gene$top_pathways_l$hsa-miR-147b-3p	60	LUSC	StellarPath GCN
hsa-miR-147b-3p	2	EARLY	1	1	1	1	1	run1$training$omics$miRNA$pathway_analysis$miRNA2gene$top_pathways_l$hsa-miR-147b-3p					20	LUSC	StellarPath GCN
hsa-miR-147b-5p	-1	LATE											60	LUSC	StellarPath GCN
hsa-miR-147b-5p	2	EARLY	1	1	1	1	1	run1$training$omics$miRNA$pathway_analysis$miRNA2gene$top_pathways_l$hsa-miR-147b-5p					20	LUSC	StellarPath GCN
hsa-miR-1911-3p	2	EARLY	1	1	1	1	1			run3$training$omics$miRNA$pathway_analysis$miRNA2gene$top_pathways_l$hsa-miR-1911-3p			20	LUSC	StellarPath GCN
hsa-miR-1911-5p	2	EARLY	1	1	1	1	1			run3$training$omics$miRNA$pathway_analysis$miRNA2gene$top_pathways_l$hsa-miR-1911-5p			20	LUSC	StellarPath GCN
hsa-miR-196a-3p	-1	LATE											20	LUSC	StellarPath GCN
hsa-miR-196a-3p	1	LATE	1	1	1	1	1	run1$training$omics$miRNA$pathway_analysis$miRNA2gene$top_pathways_l$hsa-miR-196a-3p					40	LUSC	StellarPath GCN
hsa-miR-196a-3p	2	EARLY	1	1	1	1	1				run4$training$omics$miRNA$pathway_analysis$miRNA2gene$top_pathways_l$hsa-miR-196a-3p		20	LUSC	StellarPath GCN
hsa-miR-204-3p	-2	EARLY	1	1	1	1	1	run1$training$omics$miRNA$pathway_analysis$miRNA2gene$top_pathways_l$hsa-miR-204-3p				run5$training$omics$miRNA$pathway_analysis$miRNA2gene$top_pathways_l$hsa-miR-204-3p	40	LUSC	StellarPath GCN
hsa-miR-204-5p	-2	EARLY	1	1	1	1	1	run1$training$omics$miRNA$pathway_analysis$miRNA2gene$top_pathways_l$hsa-miR-204-5p				run5$training$omics$miRNA$pathway_analysis$miRNA2gene$top_pathways_l$hsa-miR-204-5p	40	LUSC	StellarPath GCN
hsa-miR-2110	-2	EARLY	1	1	1	1	1				run4$training$omics$miRNA$pathway_analysis$miRNA2gene$top_pathways_l$hsa-miR-2110		20	LUSC	StellarPath GCN
hsa-miR-2110	1	LATE	1	1	1	1	1					run5$training$omics$miRNA$pathway_analysis$miRNA2gene$top_pathways_l$hsa-miR-2110	20	LUSC	StellarPath GCN
hsa-miR-2116-3p	-1	LATE	1	1	1	1	1	run1$training$omics$miRNA$pathway_analysis$miRNA2gene$top_pathways_l$hsa-miR-2116-3p					20	LUSC	StellarPath GCN
hsa-miR-2116-5p	-1	LATE	1	1	1	1	1	run1$training$omics$miRNA$pathway_analysis$miRNA2gene$top_pathways_l$hsa-miR-2116-5p					20	LUSC	StellarPath GCN
hsa-miR-216a-3p	2	EARLY	1	1	1	1	1		run2$training$omics$miRNA$pathway_analysis$miRNA2gene$top_pathways_l$hsa-miR-216a-3p		run4$training$omics$miRNA$pathway_analysis$miRNA2gene$top_pathways_l$hsa-miR-216a-3p		40	LUSC	StellarPath GCN
hsa-miR-216a-5p	2	EARLY	1	1	1	1	1		run2$training$omics$miRNA$pathway_analysis$miRNA2gene$top_pathways_l$hsa-miR-216a-5p		run4$training$omics$miRNA$pathway_analysis$miRNA2gene$top_pathways_l$hsa-miR-216a-5p		40	LUSC	StellarPath GCN
hsa-miR-218-1-3p	2	EARLY	1	1	1	1	1				run4$training$omics$miRNA$pathway_analysis$miRNA2gene$top_pathways_l$hsa-miR-218-1-3p	run5$training$omics$miRNA$pathway_analysis$miRNA2gene$top_pathways_l$hsa-miR-218-1-3p	40	LUSC	StellarPath GCN
hsa-miR-2277-3p	-2	EARLY	1	1	1	1	1		run2$training$omics$miRNA$pathway_analysis$miRNA2gene$top_pathways_l$hsa-miR-2277-3p				20	LUSC	StellarPath GCN
hsa-miR-2277-5p	-2	EARLY	1	1	1	1	1		run2$training$omics$miRNA$pathway_analysis$miRNA2gene$top_pathways_l$hsa-miR-2277-5p				20	LUSC	StellarPath GCN
hsa-miR-296-3p	-1	LATE	1	1	1	1	1					run5$training$omics$miRNA$pathway_analysis$miRNA2gene$top_pathways_l$hsa-miR-296-3p	20	LUSC	StellarPath GCN
hsa-miR-296-5p	-1	LATE										run5$training$omics$miRNA$pathway_analysis$miRNA2gene$top_pathways_l$hsa-miR-296-5p	20	LUSC	StellarPath GCN
hsa-miR-299-3p	1	LATE	1	1	1	1	1				run4$training$omics$miRNA$pathway_analysis$miRNA2gene$top_pathways_l$hsa-miR-299-3p	run5$training$omics$miRNA$pathway_analysis$miRNA2gene$top_pathways_l$hsa-miR-299-3p	40	LUSC	StellarPath GCN
hsa-miR-299-5p	1	LATE	1	1	1	1	1				run4$training$omics$miRNA$pathway_analysis$miRNA2gene$top_pathways_l$hsa-miR-299-5p		40	LUSC	StellarPath GCN
hsa-miR-299-5p	1	LATE	1	0	0.8	0	1					run5$training$omics$miRNA$pathway_analysis$miRNA2gene$top_pathways_l$hsa-miR-299-5p	40	LUSC	StellarPath GCN
hsa-miR-301b-3p	-2	EARLY											20	LUSC	StellarPath GCN
hsa-miR-301b-3p	1	LATE	1	1	1	1	1		run2$training$omics$miRNA$pathway_analysis$miRNA2gene$top_pathways_l$hsa-miR-301b-3p				20	LUSC	StellarPath GCN
hsa-miR-301b-5p	-2	EARLY											20	LUSC	StellarPath GCN
hsa-miR-301b-5p	1	LATE	1	1	1	1	1	run1$training$omics$miRNA$pathway_analysis$miRNA2gene$top_pathways_l$hsa-miR-301b-5p					60	LUSC	StellarPath GCN
hsa-miR-31-3p	-1	LATE								run3$training$omics$miRNA$pathway_analysis$miRNA2gene$top_pathways_l$hsa-miR-31-3p			20	LUSC	StellarPath GCN
hsa-miR-31-5p	-1	LATE								run3$training$omics$miRNA$pathway_analysis$miRNA2gene$top_pathways_l$hsa-miR-31-5p			20	LUSC	StellarPath GCN
hsa-miR-3150b-3p	-1	LATE							run2$training$omics$miRNA$pathway_analysis$miRNA2gene$top_pathways_l$hsa-miR-3150b-3p	run3$training$omics$miRNA$pathway_analysis$miRNA2gene$top_pathways_l$hsa-miR-3150b-3p			40	LUSC	StellarPath GCN
hsa-miR-3150b-5p	-1	LATE							run2$training$omics$miRNA$pathway_analysis$miRNA2gene$top_pathways_l$hsa-miR-3150b-5p	run3$training$omics$miRNA$pathway_analysis$miRNA2gene$top_pathways_l$hsa-miR-3150b-5p			40	LUSC	StellarPath GCN
hsa-miR-3170	-1	LATE	1	1	1	1	1			run3$training$omics$miRNA$pathway_analysis$miRNA2gene$top_pathways_l$hsa-miR-3170	run4$training$omics$miRNA$pathway_analysis$miRNA2gene$top_pathways_l$hsa-miR-3170	run5$training$omics$miRNA$pathway_analysis$miRNA2gene$top_pathways_l$hsa-miR-3170	60	LUSC	StellarPath GCN
hsa-miR-3651	2	EARLY	1	1	1	1	1		run2$training$omics$miRNA$pathway_analysis$miRNA2gene$top_pathways_l$hsa-miR-3651		run4$training$omics$miRNA$pathway_analysis$miRNA2gene$top_pathways_l$hsa-miR-3651	run5$training$omics$miRNA$pathway_analysis$miRNA2gene$top_pathways_l$hsa-miR-3651	60	LUSC	StellarPath GCN
hsa-miR-3652	-2	EARLY	1	1	1	1	1				run4$training$omics$miRNA$pathway_analysis$miRNA2gene$top_pathways_l$hsa-miR-3652		20	LUSC	StellarPath GCN
hsa-miR-3662	-1	LATE											20	LUSC	StellarPath GCN
hsa-miR-3662	2	EARLY	1	1	1	1	1				run4$training$omics$miRNA$pathway_analysis$miRNA2gene$top_pathways_l$hsa-miR-3662		20	LUSC	StellarPath GCN
hsa-miR-3682-3p	-1	LATE	1	1	1	1	1	run1$training$omics$miRNA$pathway_analysis$miRNA2gene$top_pathways_l$hsa-miR-3682-3p	run2$training$omics$miRNA$pathway_analysis$miRNA2gene$top_pathways_l$hsa-miR-3682-3p	run3$training$omics$miRNA$pathway_analysis$miRNA2gene$top_pathways_l$hsa-miR-3682-3p	run4$training$omics$miRNA$pathway_analysis$miRNA2gene$top_pathways_l$hsa-miR-3682-3p	run5$training$omics$miRNA$pathway_analysis$miRNA2gene$top_pathways_l$hsa-miR-3682-3p	100	LUSC	StellarPath GCN
hsa-miR-3682-5p	-1	LATE						run1$training$omics$miRNA$pathway_analysis$miRNA2gene$top_pathways_l$hsa-miR-3682-5p	run2$training$omics$miRNA$pathway_analysis$miRNA2gene$top_pathways_l$hsa-miR-3682-5p	run3$training$omics$miRNA$pathway_analysis$miRNA2gene$top_pathways_l$hsa-miR-3682-5p	run4$training$omics$miRNA$pathway_analysis$miRNA2gene$top_pathways_l$hsa-miR-3682-5p	run5$training$omics$miRNA$pathway_analysis$miRNA2gene$top_pathways_l$hsa-miR-3682-5p	100	LUSC	StellarPath GCN
hsa-miR-377-5p	-2	EARLY	1	1	1	1	1				run4$training$omics$miRNA$pathway_analysis$miRNA2gene$top_pathways_l$hsa-miR-377-5p		20	LUSC	StellarPath GCN
hsa-miR-3913-3p	2	EARLY	1	1	1	1	1		run2$training$omics$miRNA$pathway_analysis$miRNA2gene$top_pathways_l$hsa-miR-3913-3p				20	LUSC	StellarPath GCN
hsa-miR-3913-5p	2	EARLY	1	1	1	1	1		run2$training$omics$miRNA$pathway_analysis$miRNA2gene$top_pathways_l$hsa-miR-3913-5p				20	LUSC	StellarPath GCN
hsa-miR-3917	1	LATE	1	1	1	1	1	run1$training$omics$miRNA$pathway_analysis$miRNA2gene$top_pathways_l$hsa-miR-3917	run2$training$omics$miRNA$pathway_analysis$miRNA2gene$top_pathways_l$hsa-miR-3917	run3$training$omics$miRNA$pathway_analysis$miRNA2gene$top_pathways_l$hsa-miR-3917	run4$training$omics$miRNA$pathway_analysis$miRNA2gene$top_pathways_l$hsa-miR-3917	run5$training$omics$miRNA$pathway_analysis$miRNA2gene$top_pathways_l$hsa-miR-3917	100	LUSC	StellarPath GCN
hsa-miR-3922-3p	2	EARLY	1	1	1	1	1			run3$training$omics$miRNA$pathway_analysis$miRNA2gene$top_pathways_l$hsa-miR-3922-3p			20	LUSC	StellarPath GCN
hsa-miR-3922-5p	2	EARLY	1	1	1	1	1			run3$training$omics$miRNA$pathway_analysis$miRNA2gene$top_pathways_l$hsa-miR-3922-5p			20	LUSC	StellarPath GCN
hsa-miR-3928-3p	1	LATE	1	1	1	1	1	run1$training$omics$miRNA$pathway_analysis$miRNA2gene$top_pathways_l$hsa-miR-3928-3p	run2$training$omics$miRNA$pathway_analysis$miRNA2gene$top_pathways_l$hsa-miR-3928-3p	run3$training$omics$miRNA$pathway_analysis$miRNA2gene$top_pathways_l$hsa-miR-3928-3p	run4$training$omics$miRNA$pathway_analysis$miRNA2gene$top_pathways_l$hsa-miR-3928-3p	run5$training$omics$miRNA$pathway_analysis$miRNA2gene$top_pathways_l$hsa-miR-3928-3p	100	LUSC	StellarPath GCN
hsa-miR-3928-5p	1	LATE	1	1	1	1	1	run1$training$omics$miRNA$pathway_analysis$miRNA2gene$top_pathways_l$hsa-miR-3928-5p	run2$training$omics$miRNA$pathway_analysis$miRNA2gene$top_pathways_l$hsa-miR-3928-5p	run3$training$omics$miRNA$pathway_analysis$miRNA2gene$top_pathways_l$hsa-miR-3928-5p	run4$training$omics$miRNA$pathway_analysis$miRNA2gene$top_pathways_l$hsa-miR-3928-5p	run5$training$omics$miRNA$pathway_analysis$miRNA2gene$top_pathways_l$hsa-miR-3928-5p	100	LUSC	StellarPath GCN
hsa-miR-3940-3p	-1	LATE	1	1	1	1	1	run1$training$omics$miRNA$pathway_analysis$miRNA2gene$top_pathways_l$hsa-miR-3940-3p					60	LUSC	StellarPath GCN
hsa-miR-3940-3p	1	LATE	1	1	1	1	1		run2$training$omics$miRNA$pathway_analysis$miRNA2gene$top_pathways_l$hsa-miR-3940-3p				20	LUSC	StellarPath GCN
hsa-miR-3940-5p	-1	LATE	1	1	1	1	1	run1$training$omics$miRNA$pathway_analysis$miRNA2gene$top_pathways_l$hsa-miR-3940-5p					60	LUSC	StellarPath GCN
hsa-miR-3940-5p	1	LATE	1	1	1	1	1		run2$training$omics$miRNA$pathway_analysis$miRNA2gene$top_pathways_l$hsa-miR-3940-5p				20	LUSC	StellarPath GCN
hsa-miR-4326	-2	EARLY	1	1	1	1	1				run4$training$omics$miRNA$pathway_analysis$miRNA2gene$top_pathways_l$hsa-miR-4326		20	LUSC	StellarPath GCN
hsa-miR-4326	1	LATE	1	1	1	1	1			run3$training$omics$miRNA$pathway_analysis$miRNA2gene$top_pathways_l$hsa-miR-4326			20	LUSC	StellarPath GCN
hsa-miR-449a	1	LATE	1	1	1	1	1	run1$training$omics$miRNA$pathway_analysis$miRNA2gene$top_pathways_l$hsa-miR-449a	run2$training$omics$miRNA$pathway_analysis$miRNA2gene$top_pathways_l$hsa-miR-449a			run5$training$omics$miRNA$pathway_analysis$miRNA2gene$top_pathways_l$hsa-miR-449a	60	LUSC	StellarPath GCN
hsa-miR-450a-1-3p	-2	EARLY											20	LUSC	StellarPath GCN
hsa-miR-450a-1-3p	1	LATE	1	1	1	1	1	run1$training$omics$miRNA$pathway_analysis$miRNA2gene$top_pathways_l$hsa-miR-450a-1-3p					20	LUSC	StellarPath GCN
hsa-miR-483-3p	-2	EARLY	1	0	0.818182	0	1		run2$training$omics$miRNA$pathway_analysis$miRNA2gene$top_pathways_l$hsa-miR-483-3p				60	LUSC	StellarPath GCN
hsa-miR-483-3p	1	LATE	1	1	1	1	1				run4$training$omics$miRNA$pathway_analysis$miRNA2gene$top_pathways_l$hsa-miR-483-3p		20	LUSC	StellarPath GCN
hsa-miR-483-5p	-2	EARLY	1	1	1	1	1		run2$training$omics$miRNA$pathway_analysis$miRNA2gene$top_pathways_l$hsa-miR-483-5p				60	LUSC	StellarPath GCN
hsa-miR-483-5p	1	LATE	1	1	1	1	1				run4$training$omics$miRNA$pathway_analysis$miRNA2gene$top_pathways_l$hsa-miR-483-5p		20	LUSC	StellarPath GCN
hsa-miR-487a-3p	-1	LATE							run2$training$omics$miRNA$pathway_analysis$miRNA2gene$top_pathways_l$hsa-miR-487a-3p				20	LUSC	StellarPath GCN
hsa-miR-487a-5p	-1	LATE							run2$training$omics$miRNA$pathway_analysis$miRNA2gene$top_pathways_l$hsa-miR-487a-5p				20	LUSC	StellarPath GCN
hsa-miR-496	-1	LATE						run1$training$omics$miRNA$pathway_analysis$miRNA2gene$top_pathways_l$hsa-miR-496	run2$training$omics$miRNA$pathway_analysis$miRNA2gene$top_pathways_l$hsa-miR-496	run3$training$omics$miRNA$pathway_analysis$miRNA2gene$top_pathways_l$hsa-miR-496	run4$training$omics$miRNA$pathway_analysis$miRNA2gene$top_pathways_l$hsa-miR-496		80	LUSC	StellarPath GCN
hsa-miR-509-3-5p	-2	EARLY	1	1	1	1	1				run4$training$omics$miRNA$pathway_analysis$miRNA2gene$top_pathways_l$hsa-miR-509-3-5p		20	LUSC	StellarPath GCN
hsa-miR-509-3-5p	1	LATE	1	1	1	1	1	run1$training$omics$miRNA$pathway_analysis$miRNA2gene$top_pathways_l$hsa-miR-509-3-5p					40	LUSC	StellarPath GCN
hsa-miR-509-3-5p	1	LATE	1	0.666667	0.9	0.5	1					run5$training$omics$miRNA$pathway_analysis$miRNA2gene$top_pathways_l$hsa-miR-509-3-5p	40	LUSC	StellarPath GCN
hsa-miR-543	-1	LATE						run1$training$omics$miRNA$pathway_analysis$miRNA2gene$top_pathways_l$hsa-miR-543					20	LUSC	StellarPath GCN
hsa-miR-548b-3p	2	EARLY	1	1	1	1	1				run4$training$omics$miRNA$pathway_analysis$miRNA2gene$top_pathways_l$hsa-miR-548b-3p		20	LUSC	StellarPath GCN
hsa-miR-548b-5p	2	EARLY	1	1	1	1	1				run4$training$omics$miRNA$pathway_analysis$miRNA2gene$top_pathways_l$hsa-miR-548b-5p		20	LUSC	StellarPath GCN
hsa-miR-548v	-2	EARLY	1	1	1	1	1				run4$training$omics$miRNA$pathway_analysis$miRNA2gene$top_pathways_l$hsa-miR-548v		20	LUSC	StellarPath GCN
hsa-miR-548v	1	LATE	1	1	1	1	1	run1$training$omics$miRNA$pathway_analysis$miRNA2gene$top_pathways_l$hsa-miR-548v					60	LUSC	StellarPath GCN
hsa-miR-551a	1	LATE	1	1	1	1	1	run1$training$omics$miRNA$pathway_analysis$miRNA2gene$top_pathways_l$hsa-miR-551a	run2$training$omics$miRNA$pathway_analysis$miRNA2gene$top_pathways_l$hsa-miR-551a				40	LUSC	StellarPath GCN
hsa-miR-551b-3p	-2	EARLY											20	LUSC	StellarPath GCN
hsa-miR-551b-3p	1	LATE	1	1	1	1	1	run1$training$omics$miRNA$pathway_analysis$miRNA2gene$top_pathways_l$hsa-miR-551b-3p					80	LUSC	StellarPath GCN
hsa-miR-551b-5p	-2	EARLY	1	1	1	1	1				run4$training$omics$miRNA$pathway_analysis$miRNA2gene$top_pathways_l$hsa-miR-551b-5p		20	LUSC	StellarPath GCN
hsa-miR-551b-5p	1	LATE	1	1	1	1	1	run1$training$omics$miRNA$pathway_analysis$miRNA2gene$top_pathways_l$hsa-miR-551b-5p					80	LUSC	StellarPath GCN
hsa-miR-552-3p	2	EARLY	1	1	1	1	1				run4$training$omics$miRNA$pathway_analysis$miRNA2gene$top_pathways_l$hsa-miR-552-3p	run5$training$omics$miRNA$pathway_analysis$miRNA2gene$top_pathways_l$hsa-miR-552-3p	40	LUSC	StellarPath GCN
hsa-miR-552-5p	2	EARLY	1	1	1	1	1				run4$training$omics$miRNA$pathway_analysis$miRNA2gene$top_pathways_l$hsa-miR-552-5p	run5$training$omics$miRNA$pathway_analysis$miRNA2gene$top_pathways_l$hsa-miR-552-5p	40	LUSC	StellarPath GCN
hsa-miR-579-5p	2	EARLY	1	1	1	1	1				run4$training$omics$miRNA$pathway_analysis$miRNA2gene$top_pathways_l$hsa-miR-579-5p	run5$training$omics$miRNA$pathway_analysis$miRNA2gene$top_pathways_l$hsa-miR-579-5p	40	LUSC	StellarPath GCN
hsa-miR-615-3p	-1	LATE	1	1	1	1	1	run1$training$omics$miRNA$pathway_analysis$miRNA2gene$top_pathways_l$hsa-miR-615-3p		run3$training$omics$miRNA$pathway_analysis$miRNA2gene$top_pathways_l$hsa-miR-615-3p	run4$training$omics$miRNA$pathway_analysis$miRNA2gene$top_pathways_l$hsa-miR-615-3p	run5$training$omics$miRNA$pathway_analysis$miRNA2gene$top_pathways_l$hsa-miR-615-3p	80	LUSC	StellarPath GCN
hsa-miR-615-5p	-1	LATE	1	1	1	1	1	run1$training$omics$miRNA$pathway_analysis$miRNA2gene$top_pathways_l$hsa-miR-615-5p		run3$training$omics$miRNA$pathway_analysis$miRNA2gene$top_pathways_l$hsa-miR-615-5p	run4$training$omics$miRNA$pathway_analysis$miRNA2gene$top_pathways_l$hsa-miR-615-5p	run5$training$omics$miRNA$pathway_analysis$miRNA2gene$top_pathways_l$hsa-miR-615-5p	80	LUSC	StellarPath GCN
hsa-miR-627-3p	1	LATE	1	1	1	1	1			run3$training$omics$miRNA$pathway_analysis$miRNA2gene$top_pathways_l$hsa-miR-627-3p	run4$training$omics$miRNA$pathway_analysis$miRNA2gene$top_pathways_l$hsa-miR-627-3p	run5$training$omics$miRNA$pathway_analysis$miRNA2gene$top_pathways_l$hsa-miR-627-3p	60	LUSC	StellarPath GCN
hsa-miR-627-5p	1	LATE	1	1	1	1	1	run1$training$omics$miRNA$pathway_analysis$miRNA2gene$top_pathways_l$hsa-miR-627-5p		run3$training$omics$miRNA$pathway_analysis$miRNA2gene$top_pathways_l$hsa-miR-627-5p	run4$training$omics$miRNA$pathway_analysis$miRNA2gene$top_pathways_l$hsa-miR-627-5p	run5$training$omics$miRNA$pathway_analysis$miRNA2gene$top_pathways_l$hsa-miR-627-5p	80	LUSC	StellarPath GCN
hsa-miR-659-3p	-1	LATE	1	1	1	1	1	run1$training$omics$miRNA$pathway_analysis$miRNA2gene$top_pathways_l$hsa-miR-659-3p	run2$training$omics$miRNA$pathway_analysis$miRNA2gene$top_pathways_l$hsa-miR-659-3p	run3$training$omics$miRNA$pathway_analysis$miRNA2gene$top_pathways_l$hsa-miR-659-3p	run4$training$omics$miRNA$pathway_analysis$miRNA2gene$top_pathways_l$hsa-miR-659-3p	run5$training$omics$miRNA$pathway_analysis$miRNA2gene$top_pathways_l$hsa-miR-659-3p	100	LUSC	StellarPath GCN
hsa-miR-659-5p	-1	LATE	1	1	1	1	1	run1$training$omics$miRNA$pathway_analysis$miRNA2gene$top_pathways_l$hsa-miR-659-5p	run2$training$omics$miRNA$pathway_analysis$miRNA2gene$top_pathways_l$hsa-miR-659-5p	run3$training$omics$miRNA$pathway_analysis$miRNA2gene$top_pathways_l$hsa-miR-659-5p	run4$training$omics$miRNA$pathway_analysis$miRNA2gene$top_pathways_l$hsa-miR-659-5p	run5$training$omics$miRNA$pathway_analysis$miRNA2gene$top_pathways_l$hsa-miR-659-5p	100	LUSC	StellarPath GCN
hsa-miR-675-3p	-1	LATE	1	1	1	1	1	run1$training$omics$miRNA$pathway_analysis$miRNA2gene$top_pathways_l$hsa-miR-675-3p					80	LUSC	StellarPath GCN
hsa-miR-675-3p	2	EARLY	1	1	1	1	1					run5$training$omics$miRNA$pathway_analysis$miRNA2gene$top_pathways_l$hsa-miR-675-3p	20	LUSC	StellarPath GCN
hsa-miR-675-5p	-1	LATE	1	1	1	1	1	run1$training$omics$miRNA$pathway_analysis$miRNA2gene$top_pathways_l$hsa-miR-675-5p					80	LUSC	StellarPath GCN
hsa-miR-675-5p	2	EARLY	1	1	1	1	1					run5$training$omics$miRNA$pathway_analysis$miRNA2gene$top_pathways_l$hsa-miR-675-5p	20	LUSC	StellarPath GCN
hsa-miR-7-5p	2	EARLY	1	1	1	1	1				run4$training$omics$miRNA$pathway_analysis$miRNA2gene$top_pathways_l$hsa-miR-7-5p		20	LUSC	StellarPath GCN
hsa-miR-767-3p	-1	LATE	1	1	1	1	1		run2$training$omics$miRNA$pathway_analysis$miRNA2gene$top_pathways_l$hsa-miR-767-3p	run3$training$omics$miRNA$pathway_analysis$miRNA2gene$top_pathways_l$hsa-miR-767-3p	run4$training$omics$miRNA$pathway_analysis$miRNA2gene$top_pathways_l$hsa-miR-767-3p	run5$training$omics$miRNA$pathway_analysis$miRNA2gene$top_pathways_l$hsa-miR-767-3p	80	LUSC	StellarPath GCN
hsa-miR-767-5p	-1	LATE	1	1	1	1	1		run2$training$omics$miRNA$pathway_analysis$miRNA2gene$top_pathways_l$hsa-miR-767-5p	run3$training$omics$miRNA$pathway_analysis$miRNA2gene$top_pathways_l$hsa-miR-767-5p	run4$training$omics$miRNA$pathway_analysis$miRNA2gene$top_pathways_l$hsa-miR-767-5p	run5$training$omics$miRNA$pathway_analysis$miRNA2gene$top_pathways_l$hsa-miR-767-5p	80	LUSC	StellarPath GCN
hsa-miR-887-3p	-1	LATE									run4$training$omics$miRNA$pathway_analysis$miRNA2gene$top_pathways_l$hsa-miR-887-3p		20	LUSC	StellarPath GCN
hsa-miR-887-5p	-1	LATE									run4$training$omics$miRNA$pathway_analysis$miRNA2gene$top_pathways_l$hsa-miR-887-5p		20	LUSC	StellarPath GCN
hsa-miR-935	1	LATE	1	1	1	1	1	run1$training$omics$miRNA$pathway_analysis$miRNA2gene$top_pathways_l$hsa-miR-935	run2$training$omics$miRNA$pathway_analysis$miRNA2gene$top_pathways_l$hsa-miR-935	run3$training$omics$miRNA$pathway_analysis$miRNA2gene$top_pathways_l$hsa-miR-935	run4$training$omics$miRNA$pathway_analysis$miRNA2gene$top_pathways_l$hsa-miR-935	run5$training$omics$miRNA$pathway_analysis$miRNA2gene$top_pathways_l$hsa-miR-935	100	LUSC	StellarPath GCN
hsa-miR-937-3p	-1	LATE	1	1	1	1	1					run5$training$omics$miRNA$pathway_analysis$miRNA2gene$top_pathways_l$hsa-miR-937-3p	60	LUSC	StellarPath GCN
hsa-miR-937-3p	2	EARLY	1	1	1	1	1			run3$training$omics$miRNA$pathway_analysis$miRNA2gene$top_pathways_l$hsa-miR-937-3p			20	LUSC	StellarPath GCN
hsa-miR-937-5p	-1	LATE	1	1	1	1	1	run1$training$omics$miRNA$pathway_analysis$miRNA2gene$top_pathways_l$hsa-miR-937-5p					60	LUSC	StellarPath GCN
hsa-miR-937-5p	2	EARLY											20	LUSC	StellarPath GCN
hsa-miR-939-3p	-1	LATE	1	1	1	1	1	run1$training$omics$miRNA$pathway_analysis$miRNA2gene$top_pathways_l$hsa-miR-939-3p					20	LUSC	StellarPath GCN
hsa-miR-939-3p	2	EARLY	1	1	1	1	1			run3$training$omics$miRNA$pathway_analysis$miRNA2gene$top_pathways_l$hsa-miR-939-3p			40	LUSC	StellarPath GCN
hsa-miR-939-5p	-1	LATE	1	1	1	1	1	run1$training$omics$miRNA$pathway_analysis$miRNA2gene$top_pathways_l$hsa-miR-939-5p					20	LUSC	StellarPath GCN
hsa-miR-939-5p	2	EARLY	1	1	1	1	1				run4$training$omics$miRNA$pathway_analysis$miRNA2gene$top_pathways_l$hsa-miR-939-5p		40	LUSC	StellarPath GCN
hsa-miR-95-3p	1	LATE								run3$training$omics$miRNA$pathway_analysis$miRNA2gene$top_pathways_l$hsa-miR-95-3p			20	LUSC	StellarPath GCN
Hypertrophic cardiomyopathy (HCM)	-1	LATE	1	1	1	1	1	run1$training$omics$gex$pathway_analysis$top_pathways_l$Hypertrophic cardiomyopathy (HCM)				run5$training$omics$gex$pathway_analysis$top_pathways_l$Hypertrophic cardiomyopathy (HCM)	40	LUSC	StellarPath GCN
Insulin signaling pathway	2	EARLY	1	1	1	1	1	run1$training$omics$gex$pathway_analysis$top_pathways_l$Insulin signaling pathway				run5$training$omics$gex$pathway_analysis$top_pathways_l$Insulin signaling pathway	40	LUSC	StellarPath GCN
Jak-STAT signaling pathway	-2	EARLY	1	1	1	1	1	run1$training$omics$gex$pathway_analysis$top_pathways_l$Jak-STAT signaling pathway					20	LUSC	StellarPath GCN
Jak-STAT signaling pathway	1	LATE	1	1	1	1	1		run2$training$omics$gex$pathway_analysis$top_pathways_l$Jak-STAT signaling pathway				20	LUSC	StellarPath GCN
MAPK CASCADE	2	EARLY	1	1	1	1	1				run4$training$omics$gex$pathway_analysis$top_pathways_l$MAPK CASCADE		20	LUSC	StellarPath GCN
Natural killer cell mediated cytotoxicity	-2	EARLY	1	1	1	1	1		run2$training$omics$gex$pathway_analysis$top_pathways_l$Natural killer cell mediated cytotoxicity				60	LUSC	StellarPath GCN
Natural killer cell mediated cytotoxicity	1	LATE	1	1	1	1	1				run4$training$omics$gex$pathway_analysis$top_pathways_l$Natural killer cell mediated cytotoxicity		40	LUSC	StellarPath GCN
NEGATIVE REGULATION OF AXONOGENESIS	-1	LATE	1	1	1	1	1				run4$training$omics$gex$pathway_analysis$top_pathways_l$NEGATIVE REGULATION OF AXONOGENESIS		20	LUSC	StellarPath GCN
NEGATIVE REGULATION OF CANONICAL WNT SIGNALING PATHWAY	2	EARLY	1	1	1	1	1		run2$training$omics$gex$pathway_analysis$top_pathways_l$NEGATIVE REGULATION OF CANONICAL WNT SIGNALING PATHWAY	run3$training$omics$gex$pathway_analysis$top_pathways_l$NEGATIVE REGULATION OF CANONICAL WNT SIGNALING PATHWAY	run4$training$omics$gex$pathway_analysis$top_pathways_l$NEGATIVE REGULATION OF CANONICAL WNT SIGNALING PATHWAY	run5$training$omics$gex$pathway_analysis$top_pathways_l$NEGATIVE REGULATION OF CANONICAL WNT SIGNALING PATHWAY	80	LUSC	StellarPath GCN
NEGATIVE REGULATION OF CELL GROWTH	2	EARLY	1	1	1	1	1	run1$training$omics$gex$pathway_analysis$top_pathways_l$NEGATIVE REGULATION OF CELL GROWTH	run2$training$omics$gex$pathway_analysis$top_pathways_l$NEGATIVE REGULATION OF CELL GROWTH	run3$training$omics$gex$pathway_analysis$top_pathways_l$NEGATIVE REGULATION OF CELL GROWTH	run4$training$omics$gex$pathway_analysis$top_pathways_l$NEGATIVE REGULATION OF CELL GROWTH	run5$training$omics$gex$pathway_analysis$top_pathways_l$NEGATIVE REGULATION OF CELL GROWTH	100	LUSC	StellarPath GCN
NEGATIVE REGULATION OF CELL-CELL ADHESION	1	LATE	1	1	1	1	1			run3$training$omics$gex$pathway_analysis$top_pathways_l$NEGATIVE REGULATION OF CELL-CELL ADHESION		run5$training$omics$gex$pathway_analysis$top_pathways_l$NEGATIVE REGULATION OF CELL-CELL ADHESION	40	LUSC	StellarPath GCN
NEGATIVE REGULATION OF IMMUNE RESPONSE	-2	EARLY	1	1	1	1	1	run1$training$omics$gex$pathway_analysis$top_pathways_l$NEGATIVE REGULATION OF IMMUNE RESPONSE	run2$training$omics$gex$pathway_analysis$top_pathways_l$NEGATIVE REGULATION OF IMMUNE RESPONSE	run3$training$omics$gex$pathway_analysis$top_pathways_l$NEGATIVE REGULATION OF IMMUNE RESPONSE		run5$training$omics$gex$pathway_analysis$top_pathways_l$NEGATIVE REGULATION OF IMMUNE RESPONSE	80	LUSC	StellarPath GCN
NEGATIVE REGULATION OF MAPK CASCADE	2	EARLY	1	1	1	1	1			run3$training$omics$gex$pathway_analysis$top_pathways_l$NEGATIVE REGULATION OF MAPK CASCADE			20	LUSC	StellarPath GCN
NEGATIVE REGULATION OF NEUROGENESIS	-1	LATE	1	1	1	1	1				run4$training$omics$gex$pathway_analysis$top_pathways_l$NEGATIVE REGULATION OF NEUROGENESIS		40	LUSC	StellarPath GCN
NEGATIVE REGULATION OF NEUROGENESIS	-1	LATE	1	0.67082	0.909091	0.5	1		run2$training$omics$gex$pathway_analysis$top_pathways_l$NEGATIVE REGULATION OF NEUROGENESIS				40	LUSC	StellarPath GCN
NEGATIVE REGULATION OF NEUROGENESIS	2	EARLY	1	1	1	1	1	run1$training$omics$gex$pathway_analysis$top_pathways_l$NEGATIVE REGULATION OF NEUROGENESIS					60	LUSC	StellarPath GCN
NEGATIVE REGULATION OF TRANSLATION	2	EARLY	1	1	1	1	1	run1$training$omics$gex$pathway_analysis$top_pathways_l$NEGATIVE REGULATION OF TRANSLATION				run5$training$omics$gex$pathway_analysis$top_pathways_l$NEGATIVE REGULATION OF TRANSLATION	40	LUSC	StellarPath GCN
NEGATIVE REGULATION OF WNT SIGNALING PATHWAY	-1	LATE	1	1	1	1	1	run1$training$omics$gex$pathway_analysis$top_pathways_l$NEGATIVE REGULATION OF WNT SIGNALING PATHWAY					20	LUSC	StellarPath GCN
NEGATIVE REGULATION OF WNT SIGNALING PATHWAY	2	EARLY	1	1	1	1	1		run2$training$omics$gex$pathway_analysis$top_pathways_l$NEGATIVE REGULATION OF WNT SIGNALING PATHWAY				80	LUSC	StellarPath GCN
NEURON FATE COMMITMENT	-1	LATE	1	1	1	1	1		run2$training$omics$gex$pathway_analysis$top_pathways_l$NEURON FATE COMMITMENT				20	LUSC	StellarPath GCN
Neurotrophin signaling pathway	-1	LATE	1	1	1	1	1				run4$training$omics$gex$pathway_analysis$top_pathways_l$Neurotrophin signaling pathway		20	LUSC	StellarPath GCN
NOTCH SIGNALING PATHWAY	-2	EARLY	1	1	1	1	1					run5$training$omics$gex$pathway_analysis$top_pathways_l$NOTCH SIGNALING PATHWAY	20	LUSC	StellarPath GCN
PHOTORECEPTOR CELL MAINTENANCE	2	EARLY	1	1	1	1	1			run3$training$omics$gex$pathway_analysis$top_pathways_l$PHOTORECEPTOR CELL MAINTENANCE			20	LUSC	StellarPath GCN
PLATELET ACTIVATION	2	EARLY	1	1	1	1	1		run2$training$omics$gex$pathway_analysis$top_pathways_l$PLATELET ACTIVATION				20	LUSC	StellarPath GCN
POSITIVE REGULATION OF ADAPTIVE IMMUNE RESPONSE	1	LATE	1	1	1	1	1		run2$training$omics$gex$pathway_analysis$top_pathways_l$POSITIVE REGULATION OF ADAPTIVE IMMUNE RESPONSE				20	LUSC	StellarPath GCN
POSITIVE REGULATION OF AXONOGENESIS	2	EARLY	1	1	1	1	1	run1$training$omics$gex$pathway_analysis$top_pathways_l$POSITIVE REGULATION OF AXONOGENESIS	run2$training$omics$gex$pathway_analysis$top_pathways_l$POSITIVE REGULATION OF AXONOGENESIS	run3$training$omics$gex$pathway_analysis$top_pathways_l$POSITIVE REGULATION OF AXONOGENESIS	run4$training$omics$gex$pathway_analysis$top_pathways_l$POSITIVE REGULATION OF AXONOGENESIS		80	LUSC	StellarPath GCN
POSITIVE REGULATION OF CANONICAL WNT SIGNALING PATHWAY	2	EARLY	1	1	1	1	1			run3$training$omics$gex$pathway_analysis$top_pathways_l$POSITIVE REGULATION OF CANONICAL WNT SIGNALING PATHWAY		run5$training$omics$gex$pathway_analysis$top_pathways_l$POSITIVE REGULATION OF CANONICAL WNT SIGNALING PATHWAY	40	LUSC	StellarPath GCN
POSITIVE REGULATION OF CATION CHANNEL ACTIVITY	2	EARLY	1	1	1	1	1				run4$training$omics$gex$pathway_analysis$top_pathways_l$POSITIVE REGULATION OF CATION CHANNEL ACTIVITY		20	LUSC	StellarPath GCN
POSITIVE REGULATION OF CELL GROWTH	2	EARLY	1	1	1	1	1	run1$training$omics$gex$pathway_analysis$top_pathways_l$POSITIVE REGULATION OF CELL GROWTH		run3$training$omics$gex$pathway_analysis$top_pathways_l$POSITIVE REGULATION OF CELL GROWTH	run4$training$omics$gex$pathway_analysis$top_pathways_l$POSITIVE REGULATION OF CELL GROWTH		60	LUSC	StellarPath GCN
POSITIVE REGULATION OF CELL KILLING	-2	EARLY	1	1	1	1	1		run2$training$omics$gex$pathway_analysis$top_pathways_l$POSITIVE REGULATION OF CELL KILLING				20	LUSC	StellarPath GCN
POSITIVE REGULATION OF CELL-SUBSTRATE ADHESION	1	LATE	1	1	1	1	1					run5$training$omics$gex$pathway_analysis$top_pathways_l$POSITIVE REGULATION OF CELL-SUBSTRATE ADHESION	20	LUSC	StellarPath GCN
POSITIVE REGULATION OF CHEMOKINE PRODUCTION	-2	EARLY	1	1	1	1	1			run3$training$omics$gex$pathway_analysis$top_pathways_l$POSITIVE REGULATION OF CHEMOKINE PRODUCTION			20	LUSC	StellarPath GCN
POSITIVE REGULATION OF I-KAPPAB KINASE/NF-KAPPAB SIGNALING	1	LATE	1	0.67082	0.909091	0.5	1		run2$training$omics$gex$pathway_analysis$top_pathways_l$POSITIVE REGULATION OF I-KAPPAB KINASE/NF-KAPPAB SIGNALING				20	LUSC	StellarPath GCN
POSITIVE REGULATION OF I-KAPPAB KINASE/NF-KAPPAB SIGNALING	2	EARLY	1	1	1	1	1					run5$training$omics$gex$pathway_analysis$top_pathways_l$POSITIVE REGULATION OF I-KAPPAB KINASE/NF-KAPPAB SIGNALING	20	LUSC	StellarPath GCN
POSITIVE REGULATION OF INFLAMMATORY RESPONSE	-2	EARLY	1	1	1	1	1	run1$training$omics$gex$pathway_analysis$top_pathways_l$POSITIVE REGULATION OF INFLAMMATORY RESPONSE					80	LUSC	StellarPath GCN
POSITIVE REGULATION OF INFLAMMATORY RESPONSE	1	LATE	1	1	1	1	1					run5$training$omics$gex$pathway_analysis$top_pathways_l$POSITIVE REGULATION OF INFLAMMATORY RESPONSE	20	LUSC	StellarPath GCN
POSITIVE REGULATION OF INNATE IMMUNE RESPONSE	-2	EARLY	1	1	1	1	1	run1$training$omics$gex$pathway_analysis$top_pathways_l$POSITIVE REGULATION OF INNATE IMMUNE RESPONSE					80	LUSC	StellarPath GCN
POSITIVE REGULATION OF INNATE IMMUNE RESPONSE	1	LATE	1	0.666667	0.9	0.5	1			run3$training$omics$gex$pathway_analysis$top_pathways_l$POSITIVE REGULATION OF INNATE IMMUNE RESPONSE			20	LUSC	StellarPath GCN
POSITIVE REGULATION OF JNK CASCADE	1	LATE	1	1	1	1	1		run2$training$omics$gex$pathway_analysis$top_pathways_l$POSITIVE REGULATION OF JNK CASCADE				20	LUSC	StellarPath GCN
POSITIVE REGULATION OF LEUKOCYTE MEDIATED CYTOTOXICITY	-2	EARLY	1	1	1	1	1		run2$training$omics$gex$pathway_analysis$top_pathways_l$POSITIVE REGULATION OF LEUKOCYTE MEDIATED CYTOTOXICITY				20	LUSC	StellarPath GCN
POSITIVE REGULATION OF LEUKOCYTE MEDIATED IMMUNITY	-2	EARLY	1	1	1	1	1	run1$training$omics$gex$pathway_analysis$top_pathways_l$POSITIVE REGULATION OF LEUKOCYTE MEDIATED IMMUNITY	run2$training$omics$gex$pathway_analysis$top_pathways_l$POSITIVE REGULATION OF LEUKOCYTE MEDIATED IMMUNITY	run3$training$omics$gex$pathway_analysis$top_pathways_l$POSITIVE REGULATION OF LEUKOCYTE MEDIATED IMMUNITY	run4$training$omics$gex$pathway_analysis$top_pathways_l$POSITIVE REGULATION OF LEUKOCYTE MEDIATED IMMUNITY		80	LUSC	StellarPath GCN
POSITIVE REGULATION OF LYMPHOCYTE MEDIATED IMMUNITY	-2	EARLY	1	1	1	1	1	run1$training$omics$gex$pathway_analysis$top_pathways_l$POSITIVE REGULATION OF LYMPHOCYTE MEDIATED IMMUNITY	run2$training$omics$gex$pathway_analysis$top_pathways_l$POSITIVE REGULATION OF LYMPHOCYTE MEDIATED IMMUNITY	run3$training$omics$gex$pathway_analysis$top_pathways_l$POSITIVE REGULATION OF LYMPHOCYTE MEDIATED IMMUNITY	run4$training$omics$gex$pathway_analysis$top_pathways_l$POSITIVE REGULATION OF LYMPHOCYTE MEDIATED IMMUNITY		80	LUSC	StellarPath GCN
POSITIVE REGULATION OF MAP KINASE ACTIVITY	1	LATE	1	1	1	1	1		run2$training$omics$gex$pathway_analysis$top_pathways_l$POSITIVE REGULATION OF MAP KINASE ACTIVITY				20	LUSC	StellarPath GCN
POSITIVE REGULATION OF NATURAL KILLER CELL MEDIATED IMMUNITY	-2	EARLY	1	1	1	1	1		run2$training$omics$gex$pathway_analysis$top_pathways_l$POSITIVE REGULATION OF NATURAL KILLER CELL MEDIATED IMMUNITY	run3$training$omics$gex$pathway_analysis$top_pathways_l$POSITIVE REGULATION OF NATURAL KILLER CELL MEDIATED IMMUNITY	run4$training$omics$gex$pathway_analysis$top_pathways_l$POSITIVE REGULATION OF NATURAL KILLER CELL MEDIATED IMMUNITY		60	LUSC	StellarPath GCN
POSITIVE REGULATION OF STRESS-ACTIVATED MAPK CASCADE	1	LATE	1	1	1	1	1		run2$training$omics$gex$pathway_analysis$top_pathways_l$POSITIVE REGULATION OF STRESS-ACTIVATED MAPK CASCADE				20	LUSC	StellarPath GCN
POSITIVE REGULATION OF TUMOR NECROSIS FACTOR PRODUCTION	-2	EARLY	1	1	1	1	1	run1$training$omics$gex$pathway_analysis$top_pathways_l$POSITIVE REGULATION OF TUMOR NECROSIS FACTOR PRODUCTION					20	LUSC	StellarPath GCN
POSITIVE REGULATION OF TUMOR NECROSIS FACTOR SUPERFAMILY CYTOKINE PRODUCTION	-2	EARLY	1	1	1	1	1	run1$training$omics$gex$pathway_analysis$top_pathways_l$POSITIVE REGULATION OF TUMOR NECROSIS FACTOR SUPERFAMILY CYTOKINE PRODUCTION					20	LUSC	StellarPath GCN
POSITIVE REGULATION OF WNT SIGNALING PATHWAY	2	EARLY	1	1	1	1	1			run3$training$omics$gex$pathway_analysis$top_pathways_l$POSITIVE REGULATION OF WNT SIGNALING PATHWAY	run4$training$omics$gex$pathway_analysis$top_pathways_l$POSITIVE REGULATION OF WNT SIGNALING PATHWAY	run5$training$omics$gex$pathway_analysis$top_pathways_l$POSITIVE REGULATION OF WNT SIGNALING PATHWAY	60	LUSC	StellarPath GCN
REGULATED EXOCYTOSIS	-1	LATE	1	1	1	1	1	run1$training$omics$gex$pathway_analysis$top_pathways_l$REGULATED EXOCYTOSIS					40	LUSC	StellarPath GCN
REGULATED EXOCYTOSIS	1	LATE	1	1	1	1	1		run2$training$omics$gex$pathway_analysis$top_pathways_l$REGULATED EXOCYTOSIS				20	LUSC	StellarPath GCN
REGULATION OF ADAPTIVE IMMUNE RESPONSE	-2	EARLY	1	1	1	1	1			run3$training$omics$gex$pathway_analysis$top_pathways_l$REGULATION OF ADAPTIVE IMMUNE RESPONSE			20	LUSC	StellarPath GCN
REGULATION OF ADAPTIVE IMMUNE RESPONSE	1	LATE	1	1	1	1	1	run1$training$omics$gex$pathway_analysis$top_pathways_l$REGULATION OF ADAPTIVE IMMUNE RESPONSE					40	LUSC	StellarPath GCN
REGULATION OF AXONOGENESIS	2	EARLY	1	1	1	1	1	run1$training$omics$gex$pathway_analysis$top_pathways_l$REGULATION OF AXONOGENESIS	run2$training$omics$gex$pathway_analysis$top_pathways_l$REGULATION OF AXONOGENESIS	run3$training$omics$gex$pathway_analysis$top_pathways_l$REGULATION OF AXONOGENESIS	run4$training$omics$gex$pathway_analysis$top_pathways_l$REGULATION OF AXONOGENESIS	run5$training$omics$gex$pathway_analysis$top_pathways_l$REGULATION OF AXONOGENESIS	100	LUSC	StellarPath GCN
REGULATION OF BMP SIGNALING PATHWAY	2	EARLY	1	1	1	1	1	run1$training$omics$gex$pathway_analysis$top_pathways_l$REGULATION OF BMP SIGNALING PATHWAY	run2$training$omics$gex$pathway_analysis$top_pathways_l$REGULATION OF BMP SIGNALING PATHWAY	run3$training$omics$gex$pathway_analysis$top_pathways_l$REGULATION OF BMP SIGNALING PATHWAY	run4$training$omics$gex$pathway_analysis$top_pathways_l$REGULATION OF BMP SIGNALING PATHWAY	run5$training$omics$gex$pathway_analysis$top_pathways_l$REGULATION OF BMP SIGNALING PATHWAY	100	LUSC	StellarPath GCN
REGULATION OF CATION CHANNEL ACTIVITY	2	EARLY	1	1	1	1	1	run1$training$omics$gex$pathway_analysis$top_pathways_l$REGULATION OF CATION CHANNEL ACTIVITY	run2$training$omics$gex$pathway_analysis$top_pathways_l$REGULATION OF CATION CHANNEL ACTIVITY	run3$training$omics$gex$pathway_analysis$top_pathways_l$REGULATION OF CATION CHANNEL ACTIVITY	run4$training$omics$gex$pathway_analysis$top_pathways_l$REGULATION OF CATION CHANNEL ACTIVITY	run5$training$omics$gex$pathway_analysis$top_pathways_l$REGULATION OF CATION CHANNEL ACTIVITY	100	LUSC	StellarPath GCN
REGULATION OF CELL KILLING	-2	EARLY	1	1	1	1	1	run1$training$omics$gex$pathway_analysis$top_pathways_l$REGULATION OF CELL KILLING	run2$training$omics$gex$pathway_analysis$top_pathways_l$REGULATION OF CELL KILLING	run3$training$omics$gex$pathway_analysis$top_pathways_l$REGULATION OF CELL KILLING	run4$training$omics$gex$pathway_analysis$top_pathways_l$REGULATION OF CELL KILLING	run5$training$omics$gex$pathway_analysis$top_pathways_l$REGULATION OF CELL KILLING	100	LUSC	StellarPath GCN
REGULATION OF CELL SHAPE	2	EARLY	1	1	1	1	1		run2$training$omics$gex$pathway_analysis$top_pathways_l$REGULATION OF CELL SHAPE	run3$training$omics$gex$pathway_analysis$top_pathways_l$REGULATION OF CELL SHAPE	run4$training$omics$gex$pathway_analysis$top_pathways_l$REGULATION OF CELL SHAPE	run5$training$omics$gex$pathway_analysis$top_pathways_l$REGULATION OF CELL SHAPE	80	LUSC	StellarPath GCN
REGULATION OF CELL-MATRIX ADHESION	1	LATE										run5$training$omics$gex$pathway_analysis$top_pathways_l$REGULATION OF CELL-MATRIX ADHESION	20	LUSC	StellarPath GCN
REGULATION OF CHEMOKINE PRODUCTION	-2	EARLY	1	1	1	1	1			run3$training$omics$gex$pathway_analysis$top_pathways_l$REGULATION OF CHEMOKINE PRODUCTION			40	LUSC	StellarPath GCN
REGULATION OF CHEMOKINE PRODUCTION	1	LATE	1	1	1	1	1		run2$training$omics$gex$pathway_analysis$top_pathways_l$REGULATION OF CHEMOKINE PRODUCTION				20	LUSC	StellarPath GCN
REGULATION OF EPITHELIAL TO MESENCHYMAL TRANSITION	2	EARLY	1	1	1	1	1		run2$training$omics$gex$pathway_analysis$top_pathways_l$REGULATION OF EPITHELIAL TO MESENCHYMAL TRANSITION	run3$training$omics$gex$pathway_analysis$top_pathways_l$REGULATION OF EPITHELIAL TO MESENCHYMAL TRANSITION			40	LUSC	StellarPath GCN
REGULATION OF EXTENT OF CELL GROWTH	-1	LATE	1	1	1	1	1					run5$training$omics$gex$pathway_analysis$top_pathways_l$REGULATION OF EXTENT OF CELL GROWTH	20	LUSC	StellarPath GCN
REGULATION OF EXTENT OF CELL GROWTH	2	EARLY	1	1	1	1	1	run1$training$omics$gex$pathway_analysis$top_pathways_l$REGULATION OF EXTENT OF CELL GROWTH					60	LUSC	StellarPath GCN
REGULATION OF EXTRINSIC APOPTOTIC SIGNALING PATHWAY	1	LATE	1	1	1	1	1					run5$training$omics$gex$pathway_analysis$top_pathways_l$REGULATION OF EXTRINSIC APOPTOTIC SIGNALING PATHWAY	20	LUSC	StellarPath GCN
REGULATION OF HEART GROWTH	-1	LATE	1	1	1	1	1		run2$training$omics$gex$pathway_analysis$top_pathways_l$REGULATION OF HEART GROWTH				20	LUSC	StellarPath GCN
REGULATION OF INTERFERON-GAMMA PRODUCTION	-2	EARLY	1	1	1	1	1			run3$training$omics$gex$pathway_analysis$top_pathways_l$REGULATION OF INTERFERON-GAMMA PRODUCTION			20	LUSC	StellarPath GCN
REGULATION OF INTERLEUKIN-6 PRODUCTION	1	LATE	1	1	1	1	1			run3$training$omics$gex$pathway_analysis$top_pathways_l$REGULATION OF INTERLEUKIN-6 PRODUCTION			20	LUSC	StellarPath GCN
REGULATION OF INTRINSIC APOPTOTIC SIGNALING PATHWAY	2	EARLY	1	1	1	1	1			run3$training$omics$gex$pathway_analysis$top_pathways_l$REGULATION OF INTRINSIC APOPTOTIC SIGNALING PATHWAY			20	LUSC	StellarPath GCN
REGULATION OF JNK CASCADE	1	LATE	1	1	1	1	1		run2$training$omics$gex$pathway_analysis$top_pathways_l$REGULATION OF JNK CASCADE				20	LUSC	StellarPath GCN
REGULATION OF LEUKOCYTE MEDIATED CYTOTOXICITY	-2	EARLY	1	1	1	1	1	run1$training$omics$gex$pathway_analysis$top_pathways_l$REGULATION OF LEUKOCYTE MEDIATED CYTOTOXICITY	run2$training$omics$gex$pathway_analysis$top_pathways_l$REGULATION OF LEUKOCYTE MEDIATED CYTOTOXICITY	run3$training$omics$gex$pathway_analysis$top_pathways_l$REGULATION OF LEUKOCYTE MEDIATED CYTOTOXICITY	run4$training$omics$gex$pathway_analysis$top_pathways_l$REGULATION OF LEUKOCYTE MEDIATED CYTOTOXICITY	run5$training$omics$gex$pathway_analysis$top_pathways_l$REGULATION OF LEUKOCYTE MEDIATED CYTOTOXICITY	100	LUSC	StellarPath GCN
REGULATION OF LYMPHOCYTE MEDIATED IMMUNITY	-2	EARLY	1	1	1	1	1					run5$training$omics$gex$pathway_analysis$top_pathways_l$REGULATION OF LYMPHOCYTE MEDIATED IMMUNITY	20	LUSC	StellarPath GCN
REGULATION OF LYMPHOCYTE MEDIATED IMMUNITY	1	LATE	1	0	0.818182	0	1	run1$training$omics$gex$pathway_analysis$top_pathways_l$REGULATION OF LYMPHOCYTE MEDIATED IMMUNITY					80	LUSC	StellarPath GCN
REGULATION OF LYMPHOCYTE MEDIATED IMMUNITY	1	LATE	1	1	1	1	1		run2$training$omics$gex$pathway_analysis$top_pathways_l$REGULATION OF LYMPHOCYTE MEDIATED IMMUNITY				80	LUSC	StellarPath GCN
REGULATION OF MACROPHAGE ACTIVATION	-2	EARLY	1	1	1	1	1			run3$training$omics$gex$pathway_analysis$top_pathways_l$REGULATION OF MACROPHAGE ACTIVATION			20	LUSC	StellarPath GCN
REGULATION OF MAP KINASE ACTIVITY	1	LATE	1	1	1	1	1		run2$training$omics$gex$pathway_analysis$top_pathways_l$REGULATION OF MAP KINASE ACTIVITY				20	LUSC	StellarPath GCN
REGULATION OF NATURAL KILLER CELL MEDIATED CYTOTOXICITY	-2	EARLY	1	1	1	1	1	run1$training$omics$gex$pathway_analysis$top_pathways_l$REGULATION OF NATURAL KILLER CELL MEDIATED CYTOTOXICITY	run2$training$omics$gex$pathway_analysis$top_pathways_l$REGULATION OF NATURAL KILLER CELL MEDIATED CYTOTOXICITY	run3$training$omics$gex$pathway_analysis$top_pathways_l$REGULATION OF NATURAL KILLER CELL MEDIATED CYTOTOXICITY	run4$training$omics$gex$pathway_analysis$top_pathways_l$REGULATION OF NATURAL KILLER CELL MEDIATED CYTOTOXICITY	run5$training$omics$gex$pathway_analysis$top_pathways_l$REGULATION OF NATURAL KILLER CELL MEDIATED CYTOTOXICITY	100	LUSC	StellarPath GCN
REGULATION OF NATURAL KILLER CELL MEDIATED IMMUNITY	-2	EARLY	1	1	1	1	1	run1$training$omics$gex$pathway_analysis$top_pathways_l$REGULATION OF NATURAL KILLER CELL MEDIATED IMMUNITY					80	LUSC	StellarPath GCN
REGULATION OF NATURAL KILLER CELL MEDIATED IMMUNITY	1	LATE	1	1	1	1	1				run4$training$omics$gex$pathway_analysis$top_pathways_l$REGULATION OF NATURAL KILLER CELL MEDIATED IMMUNITY		20	LUSC	StellarPath GCN
REGULATION OF NEUROTRANSMITTER RECEPTOR ACTIVITY	-1	LATE	1	1	1	1	1			run3$training$omics$gex$pathway_analysis$top_pathways_l$REGULATION OF NEUROTRANSMITTER RECEPTOR ACTIVITY		run5$training$omics$gex$pathway_analysis$top_pathways_l$REGULATION OF NEUROTRANSMITTER RECEPTOR ACTIVITY	40	LUSC	StellarPath GCN
REGULATION OF NOTCH SIGNALING PATHWAY	2	EARLY	1	1	1	1	1					run5$training$omics$gex$pathway_analysis$top_pathways_l$REGULATION OF NOTCH SIGNALING PATHWAY	20	LUSC	StellarPath GCN
REGULATION OF PRODUCTION OF MOLECULAR MEDIATOR OF IMMUNE RESPONSE	1	LATE	1	0	0.818182	0	1		run2$training$omics$gex$pathway_analysis$top_pathways_l$REGULATION OF PRODUCTION OF MOLECULAR MEDIATOR OF IMMUNE RESPONSE				20	LUSC	StellarPath GCN
REGULATION OF RECEPTOR SIGNALING PATHWAY VIA STAT	2	EARLY	1	1	1	1	1				run4$training$omics$gex$pathway_analysis$top_pathways_l$REGULATION OF RECEPTOR SIGNALING PATHWAY VIA STAT		20	LUSC	StellarPath GCN
REGULATION OF REGULATED SECRETORY PATHWAY	-1	LATE	1	1	1	1	1		run2$training$omics$gex$pathway_analysis$top_pathways_l$REGULATION OF REGULATED SECRETORY PATHWAY				20	LUSC	StellarPath GCN
REGULATION OF SIGNALING RECEPTOR ACTIVITY	-1	LATE	1	1	1	1	1	run1$training$omics$gex$pathway_analysis$top_pathways_l$REGULATION OF SIGNALING RECEPTOR ACTIVITY					40	LUSC	StellarPath GCN
REGULATION OF SIGNALING RECEPTOR ACTIVITY	2	EARLY	1	1	1	1	1		run2$training$omics$gex$pathway_analysis$top_pathways_l$REGULATION OF SIGNALING RECEPTOR ACTIVITY				60	LUSC	StellarPath GCN
REGULATION OF SMOOTHENED SIGNALING PATHWAY	2	EARLY	1	1	1	1	1			run3$training$omics$gex$pathway_analysis$top_pathways_l$REGULATION OF SMOOTHENED SIGNALING PATHWAY	run4$training$omics$gex$pathway_analysis$top_pathways_l$REGULATION OF SMOOTHENED SIGNALING PATHWAY		40	LUSC	StellarPath GCN
REGULATION OF STRESS-ACTIVATED MAPK CASCADE	2	EARLY	1	1	1	1	1		run2$training$omics$gex$pathway_analysis$top_pathways_l$REGULATION OF STRESS-ACTIVATED MAPK CASCADE	run3$training$omics$gex$pathway_analysis$top_pathways_l$REGULATION OF STRESS-ACTIVATED MAPK CASCADE	run4$training$omics$gex$pathway_analysis$top_pathways_l$REGULATION OF STRESS-ACTIVATED MAPK CASCADE		60	LUSC	StellarPath GCN
REGULATION OF SYNAPTIC PLASTICITY	-1	LATE	1	0	0.8	0	1					run5$training$omics$gex$pathway_analysis$top_pathways_l$REGULATION OF SYNAPTIC PLASTICITY	20	LUSC	StellarPath GCN
REGULATION OF SYNAPTIC PLASTICITY	2	EARLY	1	1	1	1	1	run1$training$omics$gex$pathway_analysis$top_pathways_l$REGULATION OF SYNAPTIC PLASTICITY					80	LUSC	StellarPath GCN
REGULATION OF TOR SIGNALING	2	EARLY	1	1	1	1	1			run3$training$omics$gex$pathway_analysis$top_pathways_l$REGULATION OF TOR SIGNALING			20	LUSC	StellarPath GCN
REGULATION OF TORC1 SIGNALING	2	EARLY	1	1	1	1	1			run3$training$omics$gex$pathway_analysis$top_pathways_l$REGULATION OF TORC1 SIGNALING			20	LUSC	StellarPath GCN
REGULATION OF TRANSFORMING GROWTH FACTOR BETA RECEPTOR SIGNALING PATHWAY	2	EARLY	1	1	1	1	1			run3$training$omics$gex$pathway_analysis$top_pathways_l$REGULATION OF TRANSFORMING GROWTH FACTOR BETA RECEPTOR SIGNALING PATHWAY			20	LUSC	StellarPath GCN
REGULATION OF TUMOR NECROSIS FACTOR PRODUCTION	-2	EARLY	1	1	1	1	1	run1$training$omics$gex$pathway_analysis$top_pathways_l$REGULATION OF TUMOR NECROSIS FACTOR PRODUCTION	run2$training$omics$gex$pathway_analysis$top_pathways_l$REGULATION OF TUMOR NECROSIS FACTOR PRODUCTION				40	LUSC	StellarPath GCN
REGULATION OF TUMOR NECROSIS FACTOR SUPERFAMILY CYTOKINE PRODUCTION	-2	EARLY	1	1	1	1	1	run1$training$omics$gex$pathway_analysis$top_pathways_l$REGULATION OF TUMOR NECROSIS FACTOR SUPERFAMILY CYTOKINE PRODUCTION	run2$training$omics$gex$pathway_analysis$top_pathways_l$REGULATION OF TUMOR NECROSIS FACTOR SUPERFAMILY CYTOKINE PRODUCTION				40	LUSC	StellarPath GCN
REGULATION OF WATER LOSS VIA SKIN	-1	LATE	1	1	1	1	1					run5$training$omics$gex$pathway_analysis$top_pathways_l$REGULATION OF WATER LOSS VIA SKIN	20	LUSC	StellarPath GCN
RETINA HOMEOSTASIS	2	EARLY	1	1	1	1	1			run3$training$omics$gex$pathway_analysis$top_pathways_l$RETINA HOMEOSTASIS			20	LUSC	StellarPath GCN
SMOOTHENED SIGNALING PATHWAY	2	EARLY	1	1	1	1	1		run2$training$omics$gex$pathway_analysis$top_pathways_l$SMOOTHENED SIGNALING PATHWAY	run3$training$omics$gex$pathway_analysis$top_pathways_l$SMOOTHENED SIGNALING PATHWAY			40	LUSC	StellarPath GCN
STEROL HOMEOSTASIS	-2	EARLY	1	1	1	1	1			run3$training$omics$gex$pathway_analysis$top_pathways_l$STEROL HOMEOSTASIS			20	LUSC	StellarPath GCN
SYNAPTIC VESICLE RECYCLING	1	LATE						run1$training$omics$gex$pathway_analysis$top_pathways_l$SYNAPTIC VESICLE RECYCLING					20	LUSC	StellarPath GCN
Systemic lupus erythematosus	-2	EARLY	1	1	1	1	1		run2$training$omics$gex$pathway_analysis$top_pathways_l$Systemic lupus erythematosus				20	LUSC	StellarPath GCN
TRANSITION METAL ION HOMEOSTASIS	1	LATE	1	1	1	1	1	run1$training$omics$gex$pathway_analysis$top_pathways_l$TRANSITION METAL ION HOMEOSTASIS					20	LUSC	StellarPath GCN
WATER HOMEOSTASIS	-1	LATE	1	1	1	1	1					run5$training$omics$gex$pathway_analysis$top_pathways_l$WATER HOMEOSTASIS	20	LUSC	StellarPath GCN
Wnt signaling pathway	2	EARLY	1	1	1	1	1	run1$training$omics$gex$pathway_analysis$top_pathways_l$Wnt signaling pathway	run2$training$omics$gex$pathway_analysis$top_pathways_l$Wnt signaling pathway			run5$training$omics$gex$pathway_analysis$top_pathways_l$Wnt signaling pathway	60	LUSC	StellarPath GCN
				1	1	1	1							LUSC	StellarPath Ensemble
				1	1	1	1							LUSC	StellarPath Ensemble
				1	1	1	1							LUSC	StellarPath Ensemble
				1	1	1	1							LUSC	StellarPath Ensemble
				1	1	1	1							LUSC	StellarPath Ensemble
ACTION POTENTIAL	-2	EARLY	1	1	1	1	1		run2$training$omics$gex$pathway_analysis$top_pathways_l$ACTION POTENTIAL				20	SKCM	StellarPath GCN
ALPHA6BETA4INTEGRIN	2	EARLY	1	1	1	1	1		run2$training$omics$gex$pathway_analysis$top_pathways_l$ALPHA6BETA4INTEGRIN		run4$training$omics$gex$pathway_analysis$top_pathways_l$ALPHA6BETA4INTEGRIN		40	SKCM	StellarPath GCN
Amoebiasis	2	EARLY	1	0.67082	0.818182	0.6	1				run4$training$omics$gex$pathway_analysis$top_pathways_l$Amoebiasis		40	SKCM	StellarPath GCN
Amoebiasis	2	EARLY	1	1	1	1	1					run5$training$omics$gex$pathway_analysis$top_pathways_l$Amoebiasis	40	SKCM	StellarPath GCN
AXON ENSHEATHMENT	1	LATE	1	1	1	1	1		run2$training$omics$gex$pathway_analysis$top_pathways_l$AXON ENSHEATHMENT	run3$training$omics$gex$pathway_analysis$top_pathways_l$AXON ENSHEATHMENT			40	SKCM	StellarPath GCN
Axon guidance	-1	LATE	1	1	1	1	1			run3$training$omics$gex$pathway_analysis$top_pathways_l$Axon guidance			20	SKCM	StellarPath GCN
B CELL MEDIATED IMMUNITY	-2	EARLY	1	1	1	1	1	run1$training$omics$gex$pathway_analysis$top_pathways_l$B CELL MEDIATED IMMUNITY					20	SKCM	StellarPath GCN
BIOCARTA_EICOSANOID_PATHWAY	1	LATE	1	1	1	1	1			run3$training$omics$gex$pathway_analysis$top_pathways_l$BIOCARTA_EICOSANOID_PATHWAY			20	SKCM	StellarPath GCN
Calcium signaling pathway	1	LATE	1	1	1	1	1		run2$training$omics$gex$pathway_analysis$top_pathways_l$Calcium signaling pathway	run3$training$omics$gex$pathway_analysis$top_pathways_l$Calcium signaling pathway	run4$training$omics$gex$pathway_analysis$top_pathways_l$Calcium signaling pathway	run5$training$omics$gex$pathway_analysis$top_pathways_l$Calcium signaling pathway	80	SKCM	StellarPath GCN
CALCIUM-ION REGULATED EXOCYTOSIS	-1	LATE	1	1	1	1	1			run3$training$omics$gex$pathway_analysis$top_pathways_l$CALCIUM-ION REGULATED EXOCYTOSIS			20	SKCM	StellarPath GCN
CALCIUM-MEDIATED SIGNALING	1	LATE	1	1	1	1	1			run3$training$omics$gex$pathway_analysis$top_pathways_l$CALCIUM-MEDIATED SIGNALING	run4$training$omics$gex$pathway_analysis$top_pathways_l$CALCIUM-MEDIATED SIGNALING		40	SKCM	StellarPath GCN
CANONICAL WNT SIGNALING PATHWAY	-2	EARLY	1	1	1	1	1					run5$training$omics$gex$pathway_analysis$top_pathways_l$CANONICAL WNT SIGNALING PATHWAY	40	SKCM	StellarPath GCN
CANONICAL WNT SIGNALING PATHWAY	-2	EARLY	1	0.828079	0.909091	1	0.857143	run1$training$omics$gex$pathway_analysis$top_pathways_l$CANONICAL WNT SIGNALING PATHWAY					40	SKCM	StellarPath GCN
CANONICAL WNT SIGNALING PATHWAY	2	EARLY	1	1	1	1	1			run3$training$omics$gex$pathway_analysis$top_pathways_l$CANONICAL WNT SIGNALING PATHWAY			20	SKCM	StellarPath GCN
CARBOHYDRATE HOMEOSTASIS	-2	EARLY	1	1	1	1	1		run2$training$omics$gex$pathway_analysis$top_pathways_l$CARBOHYDRATE HOMEOSTASIS	run3$training$omics$gex$pathway_analysis$top_pathways_l$CARBOHYDRATE HOMEOSTASIS			40	SKCM	StellarPath GCN
CARDIAC CONDUCTION	-2	EARLY	1	1	1	1	1		run2$training$omics$gex$pathway_analysis$top_pathways_l$CARDIAC CONDUCTION				20	SKCM	StellarPath GCN
CELL ACTIVATION INVOLVED IN IMMUNE RESPONSE	-2	EARLY	1	1	1	1	1	run1$training$omics$gex$pathway_analysis$top_pathways_l$CELL ACTIVATION INVOLVED IN IMMUNE RESPONSE	run2$training$omics$gex$pathway_analysis$top_pathways_l$CELL ACTIVATION INVOLVED IN IMMUNE RESPONSE	run3$training$omics$gex$pathway_analysis$top_pathways_l$CELL ACTIVATION INVOLVED IN IMMUNE RESPONSE	run4$training$omics$gex$pathway_analysis$top_pathways_l$CELL ACTIVATION INVOLVED IN IMMUNE RESPONSE	run5$training$omics$gex$pathway_analysis$top_pathways_l$CELL ACTIVATION INVOLVED IN IMMUNE RESPONSE	100	SKCM	StellarPath GCN
Cell adhesion molecules (CAMs)	1	LATE	1	1	1	1	1		run2$training$omics$gex$pathway_analysis$top_pathways_l$Cell adhesion molecules (CAMs)				40	SKCM	StellarPath GCN
Cell adhesion molecules (CAMs)	2	EARLY	1	1	1	1	1	run1$training$omics$gex$pathway_analysis$top_pathways_l$Cell adhesion molecules (CAMs)					40	SKCM	StellarPath GCN
CELL GROWTH	-1	LATE	1	1	1	1	1			run3$training$omics$gex$pathway_analysis$top_pathways_l$CELL GROWTH			20	SKCM	StellarPath GCN
CELL-MATRIX ADHESION	-2	EARLY	1	1	1	1	1		run2$training$omics$gex$pathway_analysis$top_pathways_l$CELL-MATRIX ADHESION				20	SKCM	StellarPath GCN
CELL-SUBSTRATE ADHESION	-2	EARLY	1	1	1	1	1				run4$training$omics$gex$pathway_analysis$top_pathways_l$CELL-SUBSTRATE ADHESION		20	SKCM	StellarPath GCN
CELL-SUBSTRATE ADHESION	1	LATE	1	1	1	1	1		run2$training$omics$gex$pathway_analysis$top_pathways_l$CELL-SUBSTRATE ADHESION				20	SKCM	StellarPath GCN
CELLULAR TRANSITION METAL ION HOMEOSTASIS	2	EARLY	1	1	1	1	1	run1$training$omics$gex$pathway_analysis$top_pathways_l$CELLULAR TRANSITION METAL ION HOMEOSTASIS					20	SKCM	StellarPath GCN
CELLULAR ZINC ION HOMEOSTASIS	2	EARLY	1	1	1	1	1	run1$training$omics$gex$pathway_analysis$top_pathways_l$CELLULAR ZINC ION HOMEOSTASIS					20	SKCM	StellarPath GCN
Chemokine signaling pathway	1	LATE	1	1	1	1	1				run4$training$omics$gex$pathway_analysis$top_pathways_l$Chemokine signaling pathway		20	SKCM	StellarPath GCN
Chemokine signaling pathway	2	EARLY	1	1	1	1	1			run3$training$omics$gex$pathway_analysis$top_pathways_l$Chemokine signaling pathway			20	SKCM	StellarPath GCN
CHOLESTEROL HOMEOSTASIS	-1	LATE	1	1	1	1	1				run4$training$omics$gex$pathway_analysis$top_pathways_l$CHOLESTEROL HOMEOSTASIS		20	SKCM	StellarPath GCN
DNA ALKYLATION	2	EARLY	1	1	1	1	1		run2$training$omics$gex$pathway_analysis$top_pathways_l$DNA ALKYLATION				20	SKCM	StellarPath GCN
ECM-receptor interaction	1	LATE	1	1	1	1	1		run2$training$omics$gex$pathway_analysis$top_pathways_l$ECM-receptor interaction		run4$training$omics$gex$pathway_analysis$top_pathways_l$ECM-receptor interaction		40	SKCM	StellarPath GCN
ENSHEATHMENT OF NEURONS	1	LATE	1	1	1	1	1		run2$training$omics$gex$pathway_analysis$top_pathways_l$ENSHEATHMENT OF NEURONS	run3$training$omics$gex$pathway_analysis$top_pathways_l$ENSHEATHMENT OF NEURONS			40	SKCM	StellarPath GCN
Focal adhesion	1	LATE	1	1	1	1	1				run4$training$omics$gex$pathway_analysis$top_pathways_l$Focal adhesion		20	SKCM	StellarPath GCN
Focal adhesion	2	EARLY	1	1	1	1	1		run2$training$omics$gex$pathway_analysis$top_pathways_l$Focal adhesion				60	SKCM	StellarPath GCN
GLUCOSE HOMEOSTASIS	-2	EARLY	1	0.68313	0.833333	0.6	1			run3$training$omics$gex$pathway_analysis$top_pathways_l$GLUCOSE HOMEOSTASIS			40	SKCM	StellarPath GCN
GLUCOSE HOMEOSTASIS	-2	EARLY	1	1	1	1	1		run2$training$omics$gex$pathway_analysis$top_pathways_l$GLUCOSE HOMEOSTASIS				40	SKCM	StellarPath GCN
HALLMARK_ADIPOGENESIS	1	LATE	1	1	1	1	1			run3$training$omics$gex$pathway_analysis$top_pathways_l$HALLMARK_ADIPOGENESIS			20	SKCM	StellarPath GCN
HALLMARK_ALLOGRAFT_REJECTION	1	LATE	1	1	1	1	1				run4$training$omics$gex$pathway_analysis$top_pathways_l$HALLMARK_ALLOGRAFT_REJECTION		40	SKCM	StellarPath GCN
HALLMARK_ALLOGRAFT_REJECTION	2	EARLY	1	1	1	1	1		run2$training$omics$gex$pathway_analysis$top_pathways_l$HALLMARK_ALLOGRAFT_REJECTION				40	SKCM	StellarPath GCN
HALLMARK_APICAL_JUNCTION	-2	EARLY	1	1	1	1	1		run2$training$omics$gex$pathway_analysis$top_pathways_l$HALLMARK_APICAL_JUNCTION				20	SKCM	StellarPath GCN
HALLMARK_APICAL_JUNCTION	-1	LATE	1	1	1	1	1				run4$training$omics$gex$pathway_analysis$top_pathways_l$HALLMARK_APICAL_JUNCTION		20	SKCM	StellarPath GCN
HALLMARK_APICAL_JUNCTION	2	EARLY	1	1	1	1	1			run3$training$omics$gex$pathway_analysis$top_pathways_l$HALLMARK_APICAL_JUNCTION			20	SKCM	StellarPath GCN
HALLMARK_COMPLEMENT	-2	EARLY	1	1	1	1	1			run3$training$omics$gex$pathway_analysis$top_pathways_l$HALLMARK_COMPLEMENT			20	SKCM	StellarPath GCN
HALLMARK_COMPLEMENT	1	LATE	1	1	1	1	1	run1$training$omics$gex$pathway_analysis$top_pathways_l$HALLMARK_COMPLEMENT					20	SKCM	StellarPath GCN
HALLMARK_EPITHELIAL_MESENCHYMAL_TRANSITION	-1	LATE	1	0	0.636364	0	1	run1$training$omics$gex$pathway_analysis$top_pathways_l$HALLMARK_EPITHELIAL_MESENCHYMAL_TRANSITION					20	SKCM	StellarPath GCN
HALLMARK_EPITHELIAL_MESENCHYMAL_TRANSITION	1	LATE	1	1	1	1	1		run2$training$omics$gex$pathway_analysis$top_pathways_l$HALLMARK_EPITHELIAL_MESENCHYMAL_TRANSITION				40	SKCM	StellarPath GCN
HALLMARK_EPITHELIAL_MESENCHYMAL_TRANSITION	2	EARLY	1	1	1	1	1			run3$training$omics$gex$pathway_analysis$top_pathways_l$HALLMARK_EPITHELIAL_MESENCHYMAL_TRANSITION			40	SKCM	StellarPath GCN
HALLMARK_ESTROGEN_RESPONSE_EARLY	2	EARLY	1	1	1	1	1				run4$training$omics$gex$pathway_analysis$top_pathways_l$HALLMARK_ESTROGEN_RESPONSE_EARLY		20	SKCM	StellarPath GCN
HALLMARK_ESTROGEN_RESPONSE_LATE	1	LATE	1	1	1	1	1			run3$training$omics$gex$pathway_analysis$top_pathways_l$HALLMARK_ESTROGEN_RESPONSE_LATE			20	SKCM	StellarPath GCN
HALLMARK_ESTROGEN_RESPONSE_LATE	2	EARLY	1	1	1	1	1	run1$training$omics$gex$pathway_analysis$top_pathways_l$HALLMARK_ESTROGEN_RESPONSE_LATE					40	SKCM	StellarPath GCN
HALLMARK_HYPOXIA	2	EARLY	0.612372	1	1	1	1				run4$training$omics$gex$pathway_analysis$top_pathways_l$HALLMARK_HYPOXIA		40	SKCM	StellarPath GCN
HALLMARK_HYPOXIA	2	EARLY	1	1	1	1	1		run2$training$omics$gex$pathway_analysis$top_pathways_l$HALLMARK_HYPOXIA				40	SKCM	StellarPath GCN
HALLMARK_IL2_STAT5_SIGNALING	-2	EARLY	1	1	1	1	1	run1$training$omics$gex$pathway_analysis$top_pathways_l$HALLMARK_IL2_STAT5_SIGNALING		run3$training$omics$gex$pathway_analysis$top_pathways_l$HALLMARK_IL2_STAT5_SIGNALING			40	SKCM	StellarPath GCN
HALLMARK_INFLAMMATORY_RESPONSE	1	LATE	1	1	1	1	1			run3$training$omics$gex$pathway_analysis$top_pathways_l$HALLMARK_INFLAMMATORY_RESPONSE			20	SKCM	StellarPath GCN
HALLMARK_INFLAMMATORY_RESPONSE	2	EARLY	1	1	1	1	1	run1$training$omics$gex$pathway_analysis$top_pathways_l$HALLMARK_INFLAMMATORY_RESPONSE					40	SKCM	StellarPath GCN
HALLMARK_INTERFERON_ALPHA_RESPONSE	1	LATE	1	1	1	1	1			run3$training$omics$gex$pathway_analysis$top_pathways_l$HALLMARK_INTERFERON_ALPHA_RESPONSE			20	SKCM	StellarPath GCN
HALLMARK_INTERFERON_GAMMA_RESPONSE	-2	EARLY	1	1	1	1	1	run1$training$omics$gex$pathway_analysis$top_pathways_l$HALLMARK_INTERFERON_GAMMA_RESPONSE					40	SKCM	StellarPath GCN
HALLMARK_INTERFERON_GAMMA_RESPONSE	1	LATE	1	1	1	1	1			run3$training$omics$gex$pathway_analysis$top_pathways_l$HALLMARK_INTERFERON_GAMMA_RESPONSE			20	SKCM	StellarPath GCN
HALLMARK_KRAS_SIGNALING_UP	-2	EARLY	1	1	1	1	1	run1$training$omics$gex$pathway_analysis$top_pathways_l$HALLMARK_KRAS_SIGNALING_UP					20	SKCM	StellarPath GCN
HALLMARK_KRAS_SIGNALING_UP	-1	LATE	1	1	1	1	1					run5$training$omics$gex$pathway_analysis$top_pathways_l$HALLMARK_KRAS_SIGNALING_UP	20	SKCM	StellarPath GCN
HALLMARK_MYOGENESIS	1	LATE	1	1	1	1	1		run2$training$omics$gex$pathway_analysis$top_pathways_l$HALLMARK_MYOGENESIS				60	SKCM	StellarPath GCN
HALLMARK_MYOGENESIS	2	EARLY	1	1	1	1	1				run4$training$omics$gex$pathway_analysis$top_pathways_l$HALLMARK_MYOGENESIS		20	SKCM	StellarPath GCN
HALLMARK_P53_PATHWAY	-1	LATE	1	1	1	1	1				run4$training$omics$gex$pathway_analysis$top_pathways_l$HALLMARK_P53_PATHWAY		20	SKCM	StellarPath GCN
HALLMARK_TNFA_SIGNALING_VIA_NFKB	2	EARLY	1	1	1	1	1		run2$training$omics$gex$pathway_analysis$top_pathways_l$HALLMARK_TNFA_SIGNALING_VIA_NFKB		run4$training$omics$gex$pathway_analysis$top_pathways_l$HALLMARK_TNFA_SIGNALING_VIA_NFKB		40	SKCM	StellarPath GCN
HALLMARK_UV_RESPONSE_UP	2	EARLY	1	1	1	1	1		run2$training$omics$gex$pathway_analysis$top_pathways_l$HALLMARK_UV_RESPONSE_UP		run4$training$omics$gex$pathway_analysis$top_pathways_l$HALLMARK_UV_RESPONSE_UP		40	SKCM	StellarPath GCN
Hematopoietic cell lineage	-2	EARLY	1	0.62361	0.818182	0.5	1	run1$training$omics$gex$pathway_analysis$top_pathways_l$Hematopoietic cell lineage					20	SKCM	StellarPath GCN
hsa-miR-1228-3p	-1	LATE									run4$training$omics$miRNA$pathway_analysis$miRNA2gene$top_pathways_l$hsa-miR-1228-3p		20	SKCM	StellarPath GCN
hsa-miR-1228-5p	-1	LATE									run4$training$omics$miRNA$pathway_analysis$miRNA2gene$top_pathways_l$hsa-miR-1228-5p		20	SKCM	StellarPath GCN
hsa-miR-1229-3p	1	LATE	1	1	1	1	1		run2$training$omics$miRNA$pathway_analysis$miRNA2gene$top_pathways_l$hsa-miR-1229-3p		run4$training$omics$miRNA$pathway_analysis$miRNA2gene$top_pathways_l$hsa-miR-1229-3p	run5$training$omics$miRNA$pathway_analysis$miRNA2gene$top_pathways_l$hsa-miR-1229-3p	60	SKCM	StellarPath GCN
hsa-miR-1229-5p	1	LATE	1	1	1	1	1		run2$training$omics$miRNA$pathway_analysis$miRNA2gene$top_pathways_l$hsa-miR-1229-5p		run4$training$omics$miRNA$pathway_analysis$miRNA2gene$top_pathways_l$hsa-miR-1229-5p	run5$training$omics$miRNA$pathway_analysis$miRNA2gene$top_pathways_l$hsa-miR-1229-5p	60	SKCM	StellarPath GCN
hsa-miR-1262	-2	EARLY							run2$training$omics$miRNA$pathway_analysis$miRNA2gene$top_pathways_l$hsa-miR-1262	run3$training$omics$miRNA$pathway_analysis$miRNA2gene$top_pathways_l$hsa-miR-1262	run4$training$omics$miRNA$pathway_analysis$miRNA2gene$top_pathways_l$hsa-miR-1262		60	SKCM	StellarPath GCN
hsa-miR-1288-3p	2	EARLY	0.57735	0.62361	0.818182	0.5	1	run1$training$omics$miRNA$pathway_analysis$miRNA2gene$top_pathways_l$hsa-miR-1288-3p					80	SKCM	StellarPath GCN
hsa-miR-1288-3p	2	EARLY	1	1	1	1	1					run5$training$omics$miRNA$pathway_analysis$miRNA2gene$top_pathways_l$hsa-miR-1288-3p	80	SKCM	StellarPath GCN
hsa-miR-1288-5p	2	EARLY	1	0.810093	0.909091	0.75	1	run1$training$omics$miRNA$pathway_analysis$miRNA2gene$top_pathways_l$hsa-miR-1288-5p					80	SKCM	StellarPath GCN
hsa-miR-1288-5p	2	EARLY	1	1	1	1	1					run5$training$omics$miRNA$pathway_analysis$miRNA2gene$top_pathways_l$hsa-miR-1288-5p	80	SKCM	StellarPath GCN
hsa-miR-1291	-1	LATE											20	SKCM	StellarPath GCN
hsa-miR-1291	2	EARLY											20	SKCM	StellarPath GCN
hsa-miR-1304-3p	1	LATE	1	1	1	1	1	run1$training$omics$miRNA$pathway_analysis$miRNA2gene$top_pathways_l$hsa-miR-1304-3p	run2$training$omics$miRNA$pathway_analysis$miRNA2gene$top_pathways_l$hsa-miR-1304-3p	run3$training$omics$miRNA$pathway_analysis$miRNA2gene$top_pathways_l$hsa-miR-1304-3p			60	SKCM	StellarPath GCN
hsa-miR-1304-5p	1	LATE	1	1	1	1	1	run1$training$omics$miRNA$pathway_analysis$miRNA2gene$top_pathways_l$hsa-miR-1304-5p	run2$training$omics$miRNA$pathway_analysis$miRNA2gene$top_pathways_l$hsa-miR-1304-5p	run3$training$omics$miRNA$pathway_analysis$miRNA2gene$top_pathways_l$hsa-miR-1304-5p			60	SKCM	StellarPath GCN
hsa-miR-141-3p	-2	EARLY	1	1	1	1	1	run1$training$omics$miRNA$pathway_analysis$miRNA2gene$top_pathways_l$hsa-miR-141-3p			run4$training$omics$miRNA$pathway_analysis$miRNA2gene$top_pathways_l$hsa-miR-141-3p		40	SKCM	StellarPath GCN
hsa-miR-141-5p	-2	EARLY	1	0.810093	0.909091	0.75	1	run1$training$omics$miRNA$pathway_analysis$miRNA2gene$top_pathways_l$hsa-miR-141-5p			run4$training$omics$miRNA$pathway_analysis$miRNA2gene$top_pathways_l$hsa-miR-141-5p		40	SKCM	StellarPath GCN
hsa-miR-187-3p	-2	EARLY	1	1	1	1	1	run1$training$omics$miRNA$pathway_analysis$miRNA2gene$top_pathways_l$hsa-miR-187-3p					20	SKCM	StellarPath GCN
hsa-miR-187-5p	-2	EARLY	1	0.810093	0.909091	0.75	1	run1$training$omics$miRNA$pathway_analysis$miRNA2gene$top_pathways_l$hsa-miR-187-5p					20	SKCM	StellarPath GCN
hsa-miR-206	1	LATE	1	1	1	1	1	run1$training$omics$miRNA$pathway_analysis$miRNA2gene$top_pathways_l$hsa-miR-206	run2$training$omics$miRNA$pathway_analysis$miRNA2gene$top_pathways_l$hsa-miR-206	run3$training$omics$miRNA$pathway_analysis$miRNA2gene$top_pathways_l$hsa-miR-206	run4$training$omics$miRNA$pathway_analysis$miRNA2gene$top_pathways_l$hsa-miR-206	run5$training$omics$miRNA$pathway_analysis$miRNA2gene$top_pathways_l$hsa-miR-206	100	SKCM	StellarPath GCN
hsa-miR-215-3p	-1	LATE	1	1	1	1	1	run1$training$omics$miRNA$pathway_analysis$miRNA2gene$top_pathways_l$hsa-miR-215-3p					60	SKCM	StellarPath GCN
hsa-miR-215-3p	2	EARLY	1	0.845154	0.916667	1	0.857143			run3$training$omics$miRNA$pathway_analysis$miRNA2gene$top_pathways_l$hsa-miR-215-3p			40	SKCM	StellarPath GCN
hsa-miR-2277-3p	1	LATE	1	1	1	1	1	run1$training$omics$miRNA$pathway_analysis$miRNA2gene$top_pathways_l$hsa-miR-2277-3p	run2$training$omics$miRNA$pathway_analysis$miRNA2gene$top_pathways_l$hsa-miR-2277-3p	run3$training$omics$miRNA$pathway_analysis$miRNA2gene$top_pathways_l$hsa-miR-2277-3p	run4$training$omics$miRNA$pathway_analysis$miRNA2gene$top_pathways_l$hsa-miR-2277-3p	run5$training$omics$miRNA$pathway_analysis$miRNA2gene$top_pathways_l$hsa-miR-2277-3p	100	SKCM	StellarPath GCN
hsa-miR-2277-5p	1	LATE	1	1	1	1	1	run1$training$omics$miRNA$pathway_analysis$miRNA2gene$top_pathways_l$hsa-miR-2277-5p	run2$training$omics$miRNA$pathway_analysis$miRNA2gene$top_pathways_l$hsa-miR-2277-5p	run3$training$omics$miRNA$pathway_analysis$miRNA2gene$top_pathways_l$hsa-miR-2277-5p	run4$training$omics$miRNA$pathway_analysis$miRNA2gene$top_pathways_l$hsa-miR-2277-5p	run5$training$omics$miRNA$pathway_analysis$miRNA2gene$top_pathways_l$hsa-miR-2277-5p	100	SKCM	StellarPath GCN
hsa-miR-301b-3p	-2	EARLY											20	SKCM	StellarPath GCN
hsa-miR-301b-3p	-1	LATE	1	1	1	1	1	run1$training$omics$miRNA$pathway_analysis$miRNA2gene$top_pathways_l$hsa-miR-301b-3p					20	SKCM	StellarPath GCN
hsa-miR-301b-5p	-2	EARLY											20	SKCM	StellarPath GCN
hsa-miR-301b-5p	-1	LATE	1	1	1	1	1	run1$training$omics$miRNA$pathway_analysis$miRNA2gene$top_pathways_l$hsa-miR-301b-5p					20	SKCM	StellarPath GCN
hsa-miR-31-3p	-2	EARLY									run4$training$omics$miRNA$pathway_analysis$miRNA2gene$top_pathways_l$hsa-miR-31-3p		20	SKCM	StellarPath GCN
hsa-miR-31-5p	-2	EARLY									run4$training$omics$miRNA$pathway_analysis$miRNA2gene$top_pathways_l$hsa-miR-31-5p		20	SKCM	StellarPath GCN
hsa-miR-3189-3p	2	EARLY	1	1	1	1	1		run2$training$omics$miRNA$pathway_analysis$miRNA2gene$top_pathways_l$hsa-miR-3189-3p	run3$training$omics$miRNA$pathway_analysis$miRNA2gene$top_pathways_l$hsa-miR-3189-3p		run5$training$omics$miRNA$pathway_analysis$miRNA2gene$top_pathways_l$hsa-miR-3189-3p	60	SKCM	StellarPath GCN
hsa-miR-3189-5p	2	EARLY	1	1	1	1	1		run2$training$omics$miRNA$pathway_analysis$miRNA2gene$top_pathways_l$hsa-miR-3189-5p	run3$training$omics$miRNA$pathway_analysis$miRNA2gene$top_pathways_l$hsa-miR-3189-5p		run5$training$omics$miRNA$pathway_analysis$miRNA2gene$top_pathways_l$hsa-miR-3189-5p	60	SKCM	StellarPath GCN
hsa-miR-3199	2	EARLY									run4$training$omics$miRNA$pathway_analysis$miRNA2gene$top_pathways_l$hsa-miR-3199		20	SKCM	StellarPath GCN
hsa-miR-3200-3p	-2	EARLY							run2$training$omics$miRNA$pathway_analysis$miRNA2gene$top_pathways_l$hsa-miR-3200-3p				20	SKCM	StellarPath GCN
hsa-miR-3200-5p	-2	EARLY							run2$training$omics$miRNA$pathway_analysis$miRNA2gene$top_pathways_l$hsa-miR-3200-5p				20	SKCM	StellarPath GCN
hsa-miR-320c	2	EARLY	1	0.83666	0.916667	0.8	1					run5$training$omics$miRNA$pathway_analysis$miRNA2gene$top_pathways_l$hsa-miR-320c	100	SKCM	StellarPath GCN
hsa-miR-320c	2	EARLY	1	0.810093	0.909091	0.75	1	run1$training$omics$miRNA$pathway_analysis$miRNA2gene$top_pathways_l$hsa-miR-320c					100	SKCM	StellarPath GCN
hsa-miR-320c	2	EARLY	1	1	1	1	1			run3$training$omics$miRNA$pathway_analysis$miRNA2gene$top_pathways_l$hsa-miR-320c			100	SKCM	StellarPath GCN
hsa-miR-323b-3p	-2	EARLY											20	SKCM	StellarPath GCN
hsa-miR-323b-3p	1	LATE											20	SKCM	StellarPath GCN
hsa-miR-323b-5p	-2	EARLY	1	1	1	1	1					run5$training$omics$miRNA$pathway_analysis$miRNA2gene$top_pathways_l$hsa-miR-323b-5p	20	SKCM	StellarPath GCN
hsa-miR-323b-5p	1	LATE											20	SKCM	StellarPath GCN
hsa-miR-33b-3p	1	LATE	1	1	1	1	1	run1$training$omics$miRNA$pathway_analysis$miRNA2gene$top_pathways_l$hsa-miR-33b-3p	run2$training$omics$miRNA$pathway_analysis$miRNA2gene$top_pathways_l$hsa-miR-33b-3p	run3$training$omics$miRNA$pathway_analysis$miRNA2gene$top_pathways_l$hsa-miR-33b-3p	run4$training$omics$miRNA$pathway_analysis$miRNA2gene$top_pathways_l$hsa-miR-33b-3p	run5$training$omics$miRNA$pathway_analysis$miRNA2gene$top_pathways_l$hsa-miR-33b-3p	100	SKCM	StellarPath GCN
hsa-miR-33b-5p	1	LATE	1	1	1	1	1	run1$training$omics$miRNA$pathway_analysis$miRNA2gene$top_pathways_l$hsa-miR-33b-5p	run2$training$omics$miRNA$pathway_analysis$miRNA2gene$top_pathways_l$hsa-miR-33b-5p	run3$training$omics$miRNA$pathway_analysis$miRNA2gene$top_pathways_l$hsa-miR-33b-5p	run4$training$omics$miRNA$pathway_analysis$miRNA2gene$top_pathways_l$hsa-miR-33b-5p	run5$training$omics$miRNA$pathway_analysis$miRNA2gene$top_pathways_l$hsa-miR-33b-5p	100	SKCM	StellarPath GCN
hsa-miR-3610	-2	EARLY									run4$training$omics$miRNA$pathway_analysis$miRNA2gene$top_pathways_l$hsa-miR-3610		20	SKCM	StellarPath GCN
hsa-miR-3651	-2	EARLY							run2$training$omics$miRNA$pathway_analysis$miRNA2gene$top_pathways_l$hsa-miR-3651				20	SKCM	StellarPath GCN
hsa-miR-3691-3p	-2	EARLY											20	SKCM	StellarPath GCN
hsa-miR-3691-3p	-1	LATE											20	SKCM	StellarPath GCN
hsa-miR-3691-3p	1	LATE											20	SKCM	StellarPath GCN
hsa-miR-3691-5p	-2	EARLY											20	SKCM	StellarPath GCN
hsa-miR-3691-5p	-1	LATE	1	1	1	1	1					run5$training$omics$miRNA$pathway_analysis$miRNA2gene$top_pathways_l$hsa-miR-3691-5p	20	SKCM	StellarPath GCN
hsa-miR-3691-5p	1	LATE											20	SKCM	StellarPath GCN
hsa-miR-3922-3p	2	EARLY									run4$training$omics$miRNA$pathway_analysis$miRNA2gene$top_pathways_l$hsa-miR-3922-3p		20	SKCM	StellarPath GCN
hsa-miR-3922-5p	2	EARLY									run4$training$omics$miRNA$pathway_analysis$miRNA2gene$top_pathways_l$hsa-miR-3922-5p		20	SKCM	StellarPath GCN
hsa-miR-411-3p	-2	EARLY	1	1	1	1	1	run1$training$omics$miRNA$pathway_analysis$miRNA2gene$top_pathways_l$hsa-miR-411-3p	run2$training$omics$miRNA$pathway_analysis$miRNA2gene$top_pathways_l$hsa-miR-411-3p	run3$training$omics$miRNA$pathway_analysis$miRNA2gene$top_pathways_l$hsa-miR-411-3p			60	SKCM	StellarPath GCN
hsa-miR-411-5p	-2	EARLY	1	1	1	1	1	run1$training$omics$miRNA$pathway_analysis$miRNA2gene$top_pathways_l$hsa-miR-411-5p	run2$training$omics$miRNA$pathway_analysis$miRNA2gene$top_pathways_l$hsa-miR-411-5p				40	SKCM	StellarPath GCN
hsa-miR-496	1	LATE	1	1	1	1	1	run1$training$omics$miRNA$pathway_analysis$miRNA2gene$top_pathways_l$hsa-miR-496		run3$training$omics$miRNA$pathway_analysis$miRNA2gene$top_pathways_l$hsa-miR-496	run4$training$omics$miRNA$pathway_analysis$miRNA2gene$top_pathways_l$hsa-miR-496		60	SKCM	StellarPath GCN
hsa-miR-543	-1	LATE								run3$training$omics$miRNA$pathway_analysis$miRNA2gene$top_pathways_l$hsa-miR-543			20	SKCM	StellarPath GCN
hsa-miR-548v	-1	LATE	0.57735	0.68313	0.833333	0.6	1					run5$training$omics$miRNA$pathway_analysis$miRNA2gene$top_pathways_l$hsa-miR-548v	20	SKCM	StellarPath GCN
hsa-miR-548v	2	EARLY											40	SKCM	StellarPath GCN
hsa-miR-651-3p	-2	EARLY								run3$training$omics$miRNA$pathway_analysis$miRNA2gene$top_pathways_l$hsa-miR-651-3p	run4$training$omics$miRNA$pathway_analysis$miRNA2gene$top_pathways_l$hsa-miR-651-3p		40	SKCM	StellarPath GCN
hsa-miR-651-5p	-2	EARLY								run3$training$omics$miRNA$pathway_analysis$miRNA2gene$top_pathways_l$hsa-miR-651-5p	run4$training$omics$miRNA$pathway_analysis$miRNA2gene$top_pathways_l$hsa-miR-651-5p		40	SKCM	StellarPath GCN
hsa-miR-675-3p	-2	EARLY	1	1	1	1	1					run5$training$omics$miRNA$pathway_analysis$miRNA2gene$top_pathways_l$hsa-miR-675-3p	20	SKCM	StellarPath GCN
hsa-miR-675-5p	-2	EARLY	1	1	1	1	1					run5$training$omics$miRNA$pathway_analysis$miRNA2gene$top_pathways_l$hsa-miR-675-5p	20	SKCM	StellarPath GCN
hsa-miR-873-3p	-2	EARLY	1	0.83666	0.916667	0.8	1					run5$training$omics$miRNA$pathway_analysis$miRNA2gene$top_pathways_l$hsa-miR-873-3p	40	SKCM	StellarPath GCN
hsa-miR-873-3p	1	LATE	1	1	1	1	1	run1$training$omics$miRNA$pathway_analysis$miRNA2gene$top_pathways_l$hsa-miR-873-3p					40	SKCM	StellarPath GCN
hsa-miR-873-5p	-2	EARLY	1	1	1	1	1					run5$training$omics$miRNA$pathway_analysis$miRNA2gene$top_pathways_l$hsa-miR-873-5p	40	SKCM	StellarPath GCN
hsa-miR-873-5p	1	LATE	1	1	1	1	1	run1$training$omics$miRNA$pathway_analysis$miRNA2gene$top_pathways_l$hsa-miR-873-5p					40	SKCM	StellarPath GCN
hsa-miR-935	-2	EARLY											20	SKCM	StellarPath GCN
hsa-miR-935	-1	LATE	1	1	1	1	1	run1$training$omics$miRNA$pathway_analysis$miRNA2gene$top_pathways_l$hsa-miR-935					60	SKCM	StellarPath GCN
hsa-miR-935	2	EARLY	1	0.52915	0.75	0.4	1					run5$training$omics$miRNA$pathway_analysis$miRNA2gene$top_pathways_l$hsa-miR-935	20	SKCM	StellarPath GCN
hsa-miR-939-3p	-1	LATE							run2$training$omics$miRNA$pathway_analysis$miRNA2gene$top_pathways_l$hsa-miR-939-3p				20	SKCM	StellarPath GCN
hsa-miR-939-5p	-1	LATE							run2$training$omics$miRNA$pathway_analysis$miRNA2gene$top_pathways_l$hsa-miR-939-5p				20	SKCM	StellarPath GCN
hsa-miR-95-3p	-2	EARLY											40	SKCM	StellarPath GCN
hsa-miR-95-3p	1	LATE	1	1	1	1	1	run1$training$omics$miRNA$pathway_analysis$miRNA2gene$top_pathways_l$hsa-miR-95-3p					60	SKCM	StellarPath GCN
IMMUNOGLOBULIN MEDIATED IMMUNE RESPONSE	-2	EARLY	1	1	1	1	1	run1$training$omics$gex$pathway_analysis$top_pathways_l$IMMUNOGLOBULIN MEDIATED IMMUNE RESPONSE					20	SKCM	StellarPath GCN
LEUKOCYTE ACTIVATION INVOLVED IN IMMUNE RESPONSE	-2	EARLY	1	1	1	1	1	run1$training$omics$gex$pathway_analysis$top_pathways_l$LEUKOCYTE ACTIVATION INVOLVED IN IMMUNE RESPONSE	run2$training$omics$gex$pathway_analysis$top_pathways_l$LEUKOCYTE ACTIVATION INVOLVED IN IMMUNE RESPONSE	run3$training$omics$gex$pathway_analysis$top_pathways_l$LEUKOCYTE ACTIVATION INVOLVED IN IMMUNE RESPONSE	run4$training$omics$gex$pathway_analysis$top_pathways_l$LEUKOCYTE ACTIVATION INVOLVED IN IMMUNE RESPONSE	run5$training$omics$gex$pathway_analysis$top_pathways_l$LEUKOCYTE ACTIVATION INVOLVED IN IMMUNE RESPONSE	100	SKCM	StellarPath GCN
LEUKOCYTE CELL-CELL ADHESION	2	EARLY	1	1	1	1	1			run3$training$omics$gex$pathway_analysis$top_pathways_l$LEUKOCYTE CELL-CELL ADHESION			20	SKCM	StellarPath GCN
LYMPHOCYTE ACTIVATION INVOLVED IN IMMUNE RESPONSE	-2	EARLY	1	1	1	1	1	run1$training$omics$gex$pathway_analysis$top_pathways_l$LYMPHOCYTE ACTIVATION INVOLVED IN IMMUNE RESPONSE	run2$training$omics$gex$pathway_analysis$top_pathways_l$LYMPHOCYTE ACTIVATION INVOLVED IN IMMUNE RESPONSE	run3$training$omics$gex$pathway_analysis$top_pathways_l$LYMPHOCYTE ACTIVATION INVOLVED IN IMMUNE RESPONSE	run4$training$omics$gex$pathway_analysis$top_pathways_l$LYMPHOCYTE ACTIVATION INVOLVED IN IMMUNE RESPONSE		80	SKCM	StellarPath GCN
MAPK CASCADE	-1	LATE	1	1	1	1	1			run3$training$omics$gex$pathway_analysis$top_pathways_l$MAPK CASCADE			20	SKCM	StellarPath GCN
Measles	-2	EARLY	1	1	1	1	1				run4$training$omics$gex$pathway_analysis$top_pathways_l$Measles		20	SKCM	StellarPath GCN
Measles	2	EARLY	1	1	1	1	1		run2$training$omics$gex$pathway_analysis$top_pathways_l$Measles				20	SKCM	StellarPath GCN
Melanogenesis	-2	EARLY	1	1	1	1	1					run5$training$omics$gex$pathway_analysis$top_pathways_l$Melanogenesis	20	SKCM	StellarPath GCN
Melanogenesis	2	EARLY	1	1	1	1	1			run3$training$omics$gex$pathway_analysis$top_pathways_l$Melanogenesis			20	SKCM	StellarPath GCN
MONOVALENT INORGANIC CATION HOMEOSTASIS	-1	LATE	1	1	1	1	1	run1$training$omics$gex$pathway_analysis$top_pathways_l$MONOVALENT INORGANIC CATION HOMEOSTASIS					20	SKCM	StellarPath GCN
MONOVALENT INORGANIC CATION HOMEOSTASIS	1	LATE	1	1	1	1	1				run4$training$omics$gex$pathway_analysis$top_pathways_l$MONOVALENT INORGANIC CATION HOMEOSTASIS		40	SKCM	StellarPath GCN
MONOVALENT INORGANIC CATION HOMEOSTASIS	1	LATE	1	0.68313	0.833333	0.6	1		run2$training$omics$gex$pathway_analysis$top_pathways_l$MONOVALENT INORGANIC CATION HOMEOSTASIS				40	SKCM	StellarPath GCN
MONOVALENT INORGANIC CATION HOMEOSTASIS	2	EARLY	1	1	1	1	1			run3$training$omics$gex$pathway_analysis$top_pathways_l$MONOVALENT INORGANIC CATION HOMEOSTASIS			20	SKCM	StellarPath GCN
MYELOID LEUKOCYTE ACTIVATION	2	EARLY	1	1	1	1	1					run5$training$omics$gex$pathway_analysis$top_pathways_l$MYELOID LEUKOCYTE ACTIVATION	20	SKCM	StellarPath GCN
Natural killer cell mediated cytotoxicity	-2	EARLY	1	1	1	1	1				run4$training$omics$gex$pathway_analysis$top_pathways_l$Natural killer cell mediated cytotoxicity		20	SKCM	StellarPath GCN
Natural killer cell mediated cytotoxicity	-1	LATE	1	1	1	1	1					run5$training$omics$gex$pathway_analysis$top_pathways_l$Natural killer cell mediated cytotoxicity	20	SKCM	StellarPath GCN
NEGATIVE REGULATION OF CANONICAL WNT SIGNALING PATHWAY	-1	LATE	1	1	1	1	1				run4$training$omics$gex$pathway_analysis$top_pathways_l$NEGATIVE REGULATION OF CANONICAL WNT SIGNALING PATHWAY		20	SKCM	StellarPath GCN
NEGATIVE REGULATION OF CANONICAL WNT SIGNALING PATHWAY	1	LATE	1	1	1	1	1	run1$training$omics$gex$pathway_analysis$top_pathways_l$NEGATIVE REGULATION OF CANONICAL WNT SIGNALING PATHWAY					60	SKCM	StellarPath GCN
NEGATIVE REGULATION OF CANONICAL WNT SIGNALING PATHWAY	1	LATE	1	0.83666	0.916667	0.8	1		run2$training$omics$gex$pathway_analysis$top_pathways_l$NEGATIVE REGULATION OF CANONICAL WNT SIGNALING PATHWAY				60	SKCM	StellarPath GCN
NEGATIVE REGULATION OF CANONICAL WNT SIGNALING PATHWAY	2	EARLY	1	1	1	1	1					run5$training$omics$gex$pathway_analysis$top_pathways_l$NEGATIVE REGULATION OF CANONICAL WNT SIGNALING PATHWAY	20	SKCM	StellarPath GCN
NEGATIVE REGULATION OF CELL GROWTH	-2	EARLY	1	1	1	1	1		run2$training$omics$gex$pathway_analysis$top_pathways_l$NEGATIVE REGULATION OF CELL GROWTH	run3$training$omics$gex$pathway_analysis$top_pathways_l$NEGATIVE REGULATION OF CELL GROWTH	run4$training$omics$gex$pathway_analysis$top_pathways_l$NEGATIVE REGULATION OF CELL GROWTH	run5$training$omics$gex$pathway_analysis$top_pathways_l$NEGATIVE REGULATION OF CELL GROWTH	80	SKCM	StellarPath GCN
NEGATIVE REGULATION OF CELL-CELL ADHESION	-2	EARLY	1	1	1	1	1	run1$training$omics$gex$pathway_analysis$top_pathways_l$NEGATIVE REGULATION OF CELL-CELL ADHESION	run2$training$omics$gex$pathway_analysis$top_pathways_l$NEGATIVE REGULATION OF CELL-CELL ADHESION	run3$training$omics$gex$pathway_analysis$top_pathways_l$NEGATIVE REGULATION OF CELL-CELL ADHESION	run4$training$omics$gex$pathway_analysis$top_pathways_l$NEGATIVE REGULATION OF CELL-CELL ADHESION		80	SKCM	StellarPath GCN
NEGATIVE REGULATION OF IMMUNE RESPONSE	-2	EARLY	1	1	1	1	1	run1$training$omics$gex$pathway_analysis$top_pathways_l$NEGATIVE REGULATION OF IMMUNE RESPONSE					60	SKCM	StellarPath GCN
NEGATIVE REGULATION OF IMMUNE RESPONSE	-1	LATE	1	1	1	1	1				run4$training$omics$gex$pathway_analysis$top_pathways_l$NEGATIVE REGULATION OF IMMUNE RESPONSE		20	SKCM	StellarPath GCN
NEGATIVE REGULATION OF LEUKOCYTE ACTIVATION	-2	EARLY	1	1	1	1	1					run5$training$omics$gex$pathway_analysis$top_pathways_l$NEGATIVE REGULATION OF LEUKOCYTE ACTIVATION	40	SKCM	StellarPath GCN
NEGATIVE REGULATION OF LEUKOCYTE ACTIVATION	-2	EARLY	0.57735	1	1	1	1			run3$training$omics$gex$pathway_analysis$top_pathways_l$NEGATIVE REGULATION OF LEUKOCYTE ACTIVATION			40	SKCM	StellarPath GCN
NEGATIVE REGULATION OF LEUKOCYTE ACTIVATION	1	LATE	1	1	1	1	1	run1$training$omics$gex$pathway_analysis$top_pathways_l$NEGATIVE REGULATION OF LEUKOCYTE ACTIVATION					60	SKCM	StellarPath GCN
NEGATIVE REGULATION OF LEUKOCYTE CELL-CELL ADHESION	-2	EARLY	1	1	1	1	1	run1$training$omics$gex$pathway_analysis$top_pathways_l$NEGATIVE REGULATION OF LEUKOCYTE CELL-CELL ADHESION	run2$training$omics$gex$pathway_analysis$top_pathways_l$NEGATIVE REGULATION OF LEUKOCYTE CELL-CELL ADHESION		run4$training$omics$gex$pathway_analysis$top_pathways_l$NEGATIVE REGULATION OF LEUKOCYTE CELL-CELL ADHESION		60	SKCM	StellarPath GCN
NEGATIVE REGULATION OF LYMPHOCYTE ACTIVATION	-2	EARLY	1	1	1	1	1	run1$training$omics$gex$pathway_analysis$top_pathways_l$NEGATIVE REGULATION OF LYMPHOCYTE ACTIVATION	run2$training$omics$gex$pathway_analysis$top_pathways_l$NEGATIVE REGULATION OF LYMPHOCYTE ACTIVATION		run4$training$omics$gex$pathway_analysis$top_pathways_l$NEGATIVE REGULATION OF LYMPHOCYTE ACTIVATION		60	SKCM	StellarPath GCN
NEGATIVE REGULATION OF MAPK CASCADE	-1	LATE	1	1	1	1	1			run3$training$omics$gex$pathway_analysis$top_pathways_l$NEGATIVE REGULATION OF MAPK CASCADE			40	SKCM	StellarPath GCN
NEGATIVE REGULATION OF MAPK CASCADE	1	LATE	1	1	1	1	1	run1$training$omics$gex$pathway_analysis$top_pathways_l$NEGATIVE REGULATION OF MAPK CASCADE					20	SKCM	StellarPath GCN
NEGATIVE REGULATION OF NEUROGENESIS	-2	EARLY	1	1	1	1	1		run2$training$omics$gex$pathway_analysis$top_pathways_l$NEGATIVE REGULATION OF NEUROGENESIS				40	SKCM	StellarPath GCN
NEGATIVE REGULATION OF NEUROGENESIS	2	EARLY	1	1	1	1	1			run3$training$omics$gex$pathway_analysis$top_pathways_l$NEGATIVE REGULATION OF NEUROGENESIS			20	SKCM	StellarPath GCN
NEGATIVE REGULATION OF PRODUCTION OF MOLECULAR MEDIATOR OF IMMUNE RESPONSE	-2	EARLY	1	1	1	1	1	run1$training$omics$gex$pathway_analysis$top_pathways_l$NEGATIVE REGULATION OF PRODUCTION OF MOLECULAR MEDIATOR OF IMMUNE RESPONSE					20	SKCM	StellarPath GCN
NEGATIVE REGULATION OF T CELL ACTIVATION	-2	EARLY	1	1	1	1	1	run1$training$omics$gex$pathway_analysis$top_pathways_l$NEGATIVE REGULATION OF T CELL ACTIVATION	run2$training$omics$gex$pathway_analysis$top_pathways_l$NEGATIVE REGULATION OF T CELL ACTIVATION		run4$training$omics$gex$pathway_analysis$top_pathways_l$NEGATIVE REGULATION OF T CELL ACTIVATION		60	SKCM	StellarPath GCN
NEGATIVE REGULATION OF WNT SIGNALING PATHWAY	1	LATE	1	1	1	1	1	run1$training$omics$gex$pathway_analysis$top_pathways_l$NEGATIVE REGULATION OF WNT SIGNALING PATHWAY					80	SKCM	StellarPath GCN
NEGATIVE REGULATION OF WNT SIGNALING PATHWAY	2	EARLY	1	1	1	1	1					run5$training$omics$gex$pathway_analysis$top_pathways_l$NEGATIVE REGULATION OF WNT SIGNALING PATHWAY	20	SKCM	StellarPath GCN
NEGATIVE REGULATION OF WOUND HEALING	-2	EARLY	1	1	1	1	1		run2$training$omics$gex$pathway_analysis$top_pathways_l$NEGATIVE REGULATION OF WOUND HEALING				20	SKCM	StellarPath GCN
NEURON RECOGNITION	-1	LATE	1	1	1	1	1			run3$training$omics$gex$pathway_analysis$top_pathways_l$NEURON RECOGNITION			20	SKCM	StellarPath GCN
NOTCH SIGNALING PATHWAY	1	LATE	1	1	1	1	1		run2$training$omics$gex$pathway_analysis$top_pathways_l$NOTCH SIGNALING PATHWAY	run3$training$omics$gex$pathway_analysis$top_pathways_l$NOTCH SIGNALING PATHWAY		run5$training$omics$gex$pathway_analysis$top_pathways_l$NOTCH SIGNALING PATHWAY	60	SKCM	StellarPath GCN
p53 signaling pathway	2	EARLY	1	1	1	1	1		run2$training$omics$gex$pathway_analysis$top_pathways_l$p53 signaling pathway				20	SKCM	StellarPath GCN
PHOSPHATIDYLINOSITOL-MEDIATED SIGNALING	2	EARLY	1	1	1	1	1		run2$training$omics$gex$pathway_analysis$top_pathways_l$PHOSPHATIDYLINOSITOL-MEDIATED SIGNALING				20	SKCM	StellarPath GCN
PID_AP1_PATHWAY	2	EARLY	1	1	1	1	1		run2$training$omics$gex$pathway_analysis$top_pathways_l$PID_AP1_PATHWAY				20	SKCM	StellarPath GCN
PID_CDC42_PATHWAY	2	EARLY	1	1	1	1	1		run2$training$omics$gex$pathway_analysis$top_pathways_l$PID_CDC42_PATHWAY				20	SKCM	StellarPath GCN
PID_E2F_PATHWAY	2	EARLY	1	1	1	1	1		run2$training$omics$gex$pathway_analysis$top_pathways_l$PID_E2F_PATHWAY				20	SKCM	StellarPath GCN
PID_P53_DOWNSTREAM_PATHWAY	-1	LATE	1	1	1	1	1				run4$training$omics$gex$pathway_analysis$top_pathways_l$PID_P53_DOWNSTREAM_PATHWAY	run5$training$omics$gex$pathway_analysis$top_pathways_l$PID_P53_DOWNSTREAM_PATHWAY	40	SKCM	StellarPath GCN
PID_REG_GR_PATHWAY	2	EARLY	1	1	1	1	1				run4$training$omics$gex$pathway_analysis$top_pathways_l$PID_REG_GR_PATHWAY		20	SKCM	StellarPath GCN
PID_TRKR_PATHWAY	2	EARLY	1	1	1	1	1		run2$training$omics$gex$pathway_analysis$top_pathways_l$PID_TRKR_PATHWAY				20	SKCM	StellarPath GCN
PLATELET ACTIVATION	-2	EARLY	1	1	1	1	1				run4$training$omics$gex$pathway_analysis$top_pathways_l$PLATELET ACTIVATION		20	SKCM	StellarPath GCN
POSITIVE REGULATION OF CANONICAL WNT SIGNALING PATHWAY	-2	EARLY	1	1	1	1	1					run5$training$omics$gex$pathway_analysis$top_pathways_l$POSITIVE REGULATION OF CANONICAL WNT SIGNALING PATHWAY	20	SKCM	StellarPath GCN
POSITIVE REGULATION OF CELL GROWTH	-2	EARLY	1	1	1	1	1		run2$training$omics$gex$pathway_analysis$top_pathways_l$POSITIVE REGULATION OF CELL GROWTH				20	SKCM	StellarPath GCN
POSITIVE REGULATION OF CELL GROWTH	2	EARLY	1	1	1	1	1				run4$training$omics$gex$pathway_analysis$top_pathways_l$POSITIVE REGULATION OF CELL GROWTH		20	SKCM	StellarPath GCN
POSITIVE REGULATION OF CELL-SUBSTRATE ADHESION	-2	EARLY							run2$training$omics$gex$pathway_analysis$top_pathways_l$POSITIVE REGULATION OF CELL-SUBSTRATE ADHESION				20	SKCM	StellarPath GCN
POSITIVE REGULATION OF EXOCYTOSIS	-1	LATE	1	1	1	1	1					run5$training$omics$gex$pathway_analysis$top_pathways_l$POSITIVE REGULATION OF EXOCYTOSIS	20	SKCM	StellarPath GCN
POSITIVE REGULATION OF HEMOPOIESIS	-2	EARLY	1	1	1	1	1	run1$training$omics$gex$pathway_analysis$top_pathways_l$POSITIVE REGULATION OF HEMOPOIESIS					20	SKCM	StellarPath GCN
POSITIVE REGULATION OF HEMOPOIESIS	1	LATE	1	1	1	1	1				run4$training$omics$gex$pathway_analysis$top_pathways_l$POSITIVE REGULATION OF HEMOPOIESIS		40	SKCM	StellarPath GCN
POSITIVE REGULATION OF INFLAMMATORY RESPONSE	-2	EARLY	1	1	1	1	1				run4$training$omics$gex$pathway_analysis$top_pathways_l$POSITIVE REGULATION OF INFLAMMATORY RESPONSE		20	SKCM	StellarPath GCN
POSITIVE REGULATION OF MAP KINASE ACTIVITY	-2	EARLY	1	1	1	1	1		run2$training$omics$gex$pathway_analysis$top_pathways_l$POSITIVE REGULATION OF MAP KINASE ACTIVITY				20	SKCM	StellarPath GCN
POSITIVE REGULATION OF MAP KINASE ACTIVITY	-1	LATE	1	1	1	1	1				run4$training$omics$gex$pathway_analysis$top_pathways_l$POSITIVE REGULATION OF MAP KINASE ACTIVITY		40	SKCM	StellarPath GCN
POSITIVE REGULATION OF MAP KINASE ACTIVITY	2	EARLY	1	1	1	1	1			run3$training$omics$gex$pathway_analysis$top_pathways_l$POSITIVE REGULATION OF MAP KINASE ACTIVITY			20	SKCM	StellarPath GCN
POSITIVE REGULATION OF NF-KAPPAB TRANSCRIPTION FACTOR ACTIVITY	2	EARLY	1	1	1	1	1	run1$training$omics$gex$pathway_analysis$top_pathways_l$POSITIVE REGULATION OF NF-KAPPAB TRANSCRIPTION FACTOR ACTIVITY					20	SKCM	StellarPath GCN
POSITIVE REGULATION OF PHAGOCYTOSIS	-2	EARLY	1	1	1	1	1					run5$training$omics$gex$pathway_analysis$top_pathways_l$POSITIVE REGULATION OF PHAGOCYTOSIS	20	SKCM	StellarPath GCN
POSITIVE REGULATION OF WNT SIGNALING PATHWAY	-2	EARLY	1	1	1	1	1		run2$training$omics$gex$pathway_analysis$top_pathways_l$POSITIVE REGULATION OF WNT SIGNALING PATHWAY				60	SKCM	StellarPath GCN
POSITIVE REGULATION OF WNT SIGNALING PATHWAY	-1	LATE	1	1	1	1	1			run3$training$omics$gex$pathway_analysis$top_pathways_l$POSITIVE REGULATION OF WNT SIGNALING PATHWAY			20	SKCM	StellarPath GCN
REGULATED EXOCYTOSIS	-2	EARLY	1	1	1	1	1		run2$training$omics$gex$pathway_analysis$top_pathways_l$REGULATED EXOCYTOSIS				20	SKCM	StellarPath GCN
REGULATED EXOCYTOSIS	-1	LATE	1	1	1	1	1			run3$training$omics$gex$pathway_analysis$top_pathways_l$REGULATED EXOCYTOSIS			40	SKCM	StellarPath GCN
REGULATION OF ADAPTIVE IMMUNE RESPONSE	-2	EARLY	1	1	1	1	1			run3$training$omics$gex$pathway_analysis$top_pathways_l$REGULATION OF ADAPTIVE IMMUNE RESPONSE			60	SKCM	StellarPath GCN
REGULATION OF ADAPTIVE IMMUNE RESPONSE	1	LATE	1	1	1	1	1	run1$training$omics$gex$pathway_analysis$top_pathways_l$REGULATION OF ADAPTIVE IMMUNE RESPONSE					40	SKCM	StellarPath GCN
REGULATION OF AXONOGENESIS	-2	EARLY	1	1	1	1	1	run1$training$omics$gex$pathway_analysis$top_pathways_l$REGULATION OF AXONOGENESIS					60	SKCM	StellarPath GCN
REGULATION OF AXONOGENESIS	-1	LATE	0.612372	0.516398	0.727273	0.4	1				run4$training$omics$gex$pathway_analysis$top_pathways_l$REGULATION OF AXONOGENESIS		40	SKCM	StellarPath GCN
REGULATION OF AXONOGENESIS	-1	LATE	1	1	1	1	1			run3$training$omics$gex$pathway_analysis$top_pathways_l$REGULATION OF AXONOGENESIS			40	SKCM	StellarPath GCN
REGULATION OF BMP SIGNALING PATHWAY	-2	EARLY	0.57735	1	1	1	1		run2$training$omics$gex$pathway_analysis$top_pathways_l$REGULATION OF BMP SIGNALING PATHWAY				20	SKCM	StellarPath GCN
REGULATION OF BONE MINERALIZATION	2	EARLY	1	1	1	1	1			run3$training$omics$gex$pathway_analysis$top_pathways_l$REGULATION OF BONE MINERALIZATION			20	SKCM	StellarPath GCN
REGULATION OF CATION CHANNEL ACTIVITY	-1	LATE	1	1	1	1	1	run1$training$omics$gex$pathway_analysis$top_pathways_l$REGULATION OF CATION CHANNEL ACTIVITY					60	SKCM	StellarPath GCN
REGULATION OF CATION CHANNEL ACTIVITY	2	EARLY	1	1	1	1	1					run5$training$omics$gex$pathway_analysis$top_pathways_l$REGULATION OF CATION CHANNEL ACTIVITY	20	SKCM	StellarPath GCN
REGULATION OF CELL SHAPE	2	EARLY	1	1	1	1	1				run4$training$omics$gex$pathway_analysis$top_pathways_l$REGULATION OF CELL SHAPE		20	SKCM	StellarPath GCN
REGULATION OF CELL-MATRIX ADHESION	-2	EARLY	1	1	1	1	1		run2$training$omics$gex$pathway_analysis$top_pathways_l$REGULATION OF CELL-MATRIX ADHESION		run4$training$omics$gex$pathway_analysis$top_pathways_l$REGULATION OF CELL-MATRIX ADHESION		40	SKCM	StellarPath GCN
REGULATION OF CYTOKINE-MEDIATED SIGNALING PATHWAY	-1	LATE	1	1	1	1	1				run4$training$omics$gex$pathway_analysis$top_pathways_l$REGULATION OF CYTOKINE-MEDIATED SIGNALING PATHWAY		40	SKCM	StellarPath GCN
REGULATION OF CYTOKINE-MEDIATED SIGNALING PATHWAY	2	EARLY	1	1	1	1	1			run3$training$omics$gex$pathway_analysis$top_pathways_l$REGULATION OF CYTOKINE-MEDIATED SIGNALING PATHWAY			20	SKCM	StellarPath GCN
REGULATION OF EXTENT OF CELL GROWTH	-2	EARLY	1	1	1	1	1		run2$training$omics$gex$pathway_analysis$top_pathways_l$REGULATION OF EXTENT OF CELL GROWTH		run4$training$omics$gex$pathway_analysis$top_pathways_l$REGULATION OF EXTENT OF CELL GROWTH		40	SKCM	StellarPath GCN
REGULATION OF GLIOGENESIS	2	EARLY	1	1	1	1	1					run5$training$omics$gex$pathway_analysis$top_pathways_l$REGULATION OF GLIOGENESIS	20	SKCM	StellarPath GCN
REGULATION OF HEART RATE	-2	EARLY	1	1	1	1	1		run2$training$omics$gex$pathway_analysis$top_pathways_l$REGULATION OF HEART RATE		run4$training$omics$gex$pathway_analysis$top_pathways_l$REGULATION OF HEART RATE		40	SKCM	StellarPath GCN
REGULATION OF INTERFERON-GAMMA PRODUCTION	-2	EARLY	1	1	1	1	1	run1$training$omics$gex$pathway_analysis$top_pathways_l$REGULATION OF INTERFERON-GAMMA PRODUCTION	run2$training$omics$gex$pathway_analysis$top_pathways_l$REGULATION OF INTERFERON-GAMMA PRODUCTION		run4$training$omics$gex$pathway_analysis$top_pathways_l$REGULATION OF INTERFERON-GAMMA PRODUCTION		60	SKCM	StellarPath GCN
REGULATION OF INTERLEUKIN-1 BETA PRODUCTION	1	LATE	1	0.828079	0.909091	0.8	1				run4$training$omics$gex$pathway_analysis$top_pathways_l$REGULATION OF INTERLEUKIN-1 BETA PRODUCTION		20	SKCM	StellarPath GCN
REGULATION OF INTERLEUKIN-1 PRODUCTION	1	LATE	1	1	1	1	1				run4$training$omics$gex$pathway_analysis$top_pathways_l$REGULATION OF INTERLEUKIN-1 PRODUCTION		20	SKCM	StellarPath GCN
REGULATION OF INTERLEUKIN-6 PRODUCTION	1	LATE	1	1	1	1	1	run1$training$omics$gex$pathway_analysis$top_pathways_l$REGULATION OF INTERLEUKIN-6 PRODUCTION	run2$training$omics$gex$pathway_analysis$top_pathways_l$REGULATION OF INTERLEUKIN-6 PRODUCTION	run3$training$omics$gex$pathway_analysis$top_pathways_l$REGULATION OF INTERLEUKIN-6 PRODUCTION	run4$training$omics$gex$pathway_analysis$top_pathways_l$REGULATION OF INTERLEUKIN-6 PRODUCTION		80	SKCM	StellarPath GCN
REGULATION OF JNK CASCADE	1	LATE	1	0.83666	0.916667	0.8	1					run5$training$omics$gex$pathway_analysis$top_pathways_l$REGULATION OF JNK CASCADE	60	SKCM	StellarPath GCN
REGULATION OF JNK CASCADE	1	LATE	1	1	1	1	1		run2$training$omics$gex$pathway_analysis$top_pathways_l$REGULATION OF JNK CASCADE				60	SKCM	StellarPath GCN
REGULATION OF JUN KINASE ACTIVITY	-1	LATE	1	1	1	1	1					run5$training$omics$gex$pathway_analysis$top_pathways_l$REGULATION OF JUN KINASE ACTIVITY	40	SKCM	StellarPath GCN
REGULATION OF JUN KINASE ACTIVITY	-1	LATE	1	0.828079	0.909091	0.8	1				run4$training$omics$gex$pathway_analysis$top_pathways_l$REGULATION OF JUN KINASE ACTIVITY		40	SKCM	StellarPath GCN
REGULATION OF LYMPHOCYTE MEDIATED IMMUNITY	-2	EARLY	1	1	1	1	1	run1$training$omics$gex$pathway_analysis$top_pathways_l$REGULATION OF LYMPHOCYTE MEDIATED IMMUNITY	run2$training$omics$gex$pathway_analysis$top_pathways_l$REGULATION OF LYMPHOCYTE MEDIATED IMMUNITY	run3$training$omics$gex$pathway_analysis$top_pathways_l$REGULATION OF LYMPHOCYTE MEDIATED IMMUNITY	run4$training$omics$gex$pathway_analysis$top_pathways_l$REGULATION OF LYMPHOCYTE MEDIATED IMMUNITY	run5$training$omics$gex$pathway_analysis$top_pathways_l$REGULATION OF LYMPHOCYTE MEDIATED IMMUNITY	100	SKCM	StellarPath GCN
REGULATION OF MAP KINASE ACTIVITY	-1	LATE	1	1	1	1	1					run5$training$omics$gex$pathway_analysis$top_pathways_l$REGULATION OF MAP KINASE ACTIVITY	20	SKCM	StellarPath GCN
REGULATION OF MAP KINASE ACTIVITY	1	LATE	1	1	1	1	1	run1$training$omics$gex$pathway_analysis$top_pathways_l$REGULATION OF MAP KINASE ACTIVITY					60	SKCM	StellarPath GCN
REGULATION OF MAP KINASE ACTIVITY	2	EARLY	1	1	1	1	1			run3$training$omics$gex$pathway_analysis$top_pathways_l$REGULATION OF MAP KINASE ACTIVITY			20	SKCM	StellarPath GCN
REGULATION OF NEURONAL SYNAPTIC PLASTICITY	2	EARLY	1	1	1	1	1		run2$training$omics$gex$pathway_analysis$top_pathways_l$REGULATION OF NEURONAL SYNAPTIC PLASTICITY	run3$training$omics$gex$pathway_analysis$top_pathways_l$REGULATION OF NEURONAL SYNAPTIC PLASTICITY	run4$training$omics$gex$pathway_analysis$top_pathways_l$REGULATION OF NEURONAL SYNAPTIC PLASTICITY		60	SKCM	StellarPath GCN
REGULATION OF OXIDOREDUCTASE ACTIVITY	2	EARLY	1	1	1	1	1		run2$training$omics$gex$pathway_analysis$top_pathways_l$REGULATION OF OXIDOREDUCTASE ACTIVITY				20	SKCM	StellarPath GCN
REGULATION OF PH	2	EARLY	1	1	1	1	1			run3$training$omics$gex$pathway_analysis$top_pathways_l$REGULATION OF PH			20	SKCM	StellarPath GCN
REGULATION OF PHAGOCYTOSIS	-2	EARLY	1	1	1	1	1					run5$training$omics$gex$pathway_analysis$top_pathways_l$REGULATION OF PHAGOCYTOSIS	20	SKCM	StellarPath GCN
REGULATION OF PRODUCTION OF MOLECULAR MEDIATOR OF IMMUNE RESPONSE	-2	EARLY	1	1	1	1	1	run1$training$omics$gex$pathway_analysis$top_pathways_l$REGULATION OF PRODUCTION OF MOLECULAR MEDIATOR OF IMMUNE RESPONSE		run3$training$omics$gex$pathway_analysis$top_pathways_l$REGULATION OF PRODUCTION OF MOLECULAR MEDIATOR OF IMMUNE RESPONSE	run4$training$omics$gex$pathway_analysis$top_pathways_l$REGULATION OF PRODUCTION OF MOLECULAR MEDIATOR OF IMMUNE RESPONSE		60	SKCM	StellarPath GCN
REGULATION OF REGULATED SECRETORY PATHWAY	-2	EARLY	1	1	1	1	1	run1$training$omics$gex$pathway_analysis$top_pathways_l$REGULATION OF REGULATED SECRETORY PATHWAY					40	SKCM	StellarPath GCN
REGULATION OF REGULATED SECRETORY PATHWAY	-2	EARLY	1	0.68313	0.833333	0.6	1					run5$training$omics$gex$pathway_analysis$top_pathways_l$REGULATION OF REGULATED SECRETORY PATHWAY	40	SKCM	StellarPath GCN
REGULATION OF REGULATED SECRETORY PATHWAY	1	LATE	1	1	1	1	1		run2$training$omics$gex$pathway_analysis$top_pathways_l$REGULATION OF REGULATED SECRETORY PATHWAY				60	SKCM	StellarPath GCN
REGULATION OF REGULATED SECRETORY PATHWAY	1	LATE	1	0.67082	0.818182	0.6	1				run4$training$omics$gex$pathway_analysis$top_pathways_l$REGULATION OF REGULATED SECRETORY PATHWAY		60	SKCM	StellarPath GCN
REGULATION OF SIGNALING RECEPTOR ACTIVITY	-2	EARLY	1	1	1	1	1				run4$training$omics$gex$pathway_analysis$top_pathways_l$REGULATION OF SIGNALING RECEPTOR ACTIVITY		40	SKCM	StellarPath GCN
REGULATION OF SIGNALING RECEPTOR ACTIVITY	2	EARLY	1	1	1	1	1		run2$training$omics$gex$pathway_analysis$top_pathways_l$REGULATION OF SIGNALING RECEPTOR ACTIVITY				40	SKCM	StellarPath GCN
REGULATION OF STRESS-ACTIVATED MAPK CASCADE	1	LATE	1	1	1	1	1		run2$training$omics$gex$pathway_analysis$top_pathways_l$REGULATION OF STRESS-ACTIVATED MAPK CASCADE				60	SKCM	StellarPath GCN
REGULATION OF STRESS-ACTIVATED MAPK CASCADE	1	LATE	1	0.68313	0.833333	0.6	1					run5$training$omics$gex$pathway_analysis$top_pathways_l$REGULATION OF STRESS-ACTIVATED MAPK CASCADE	60	SKCM	StellarPath GCN
REGULATION OF SYNAPTIC PLASTICITY	2	EARLY	1	1	1	1	1	run1$training$omics$gex$pathway_analysis$top_pathways_l$REGULATION OF SYNAPTIC PLASTICITY					100	SKCM	StellarPath GCN
REGULATION OF SYNAPTIC PLASTICITY	2	EARLY	1	0.83666	0.916667	0.8	1		run2$training$omics$gex$pathway_analysis$top_pathways_l$REGULATION OF SYNAPTIC PLASTICITY				100	SKCM	StellarPath GCN
REGULATION OF TUMOR NECROSIS FACTOR PRODUCTION	1	LATE	1	1	1	1	1	run1$training$omics$gex$pathway_analysis$top_pathways_l$REGULATION OF TUMOR NECROSIS FACTOR PRODUCTION	run2$training$omics$gex$pathway_analysis$top_pathways_l$REGULATION OF TUMOR NECROSIS FACTOR PRODUCTION	run3$training$omics$gex$pathway_analysis$top_pathways_l$REGULATION OF TUMOR NECROSIS FACTOR PRODUCTION	run4$training$omics$gex$pathway_analysis$top_pathways_l$REGULATION OF TUMOR NECROSIS FACTOR PRODUCTION	run5$training$omics$gex$pathway_analysis$top_pathways_l$REGULATION OF TUMOR NECROSIS FACTOR PRODUCTION	100	SKCM	StellarPath GCN
REGULATION OF TUMOR NECROSIS FACTOR SUPERFAMILY CYTOKINE PRODUCTION	1	LATE	1	1	1	1	1	run1$training$omics$gex$pathway_analysis$top_pathways_l$REGULATION OF TUMOR NECROSIS FACTOR SUPERFAMILY CYTOKINE PRODUCTION	run2$training$omics$gex$pathway_analysis$top_pathways_l$REGULATION OF TUMOR NECROSIS FACTOR SUPERFAMILY CYTOKINE PRODUCTION	run3$training$omics$gex$pathway_analysis$top_pathways_l$REGULATION OF TUMOR NECROSIS FACTOR SUPERFAMILY CYTOKINE PRODUCTION	run4$training$omics$gex$pathway_analysis$top_pathways_l$REGULATION OF TUMOR NECROSIS FACTOR SUPERFAMILY CYTOKINE PRODUCTION	run5$training$omics$gex$pathway_analysis$top_pathways_l$REGULATION OF TUMOR NECROSIS FACTOR SUPERFAMILY CYTOKINE PRODUCTION	100	SKCM	StellarPath GCN
REGULATION OF WOUND HEALING	-2	EARLY	1	1	1	1	1		run2$training$omics$gex$pathway_analysis$top_pathways_l$REGULATION OF WOUND HEALING				20	SKCM	StellarPath GCN
REGULATION OF WOUND HEALING	2	EARLY	1	0.52915	0.75	0.4	1			run3$training$omics$gex$pathway_analysis$top_pathways_l$REGULATION OF WOUND HEALING			20	SKCM	StellarPath GCN
RESPIRATORY GASEOUS EXCHANGE BY RESPIRATORY SYSTEM	1	LATE	1	1	1	1	1					run5$training$omics$gex$pathway_analysis$top_pathways_l$RESPIRATORY GASEOUS EXCHANGE BY RESPIRATORY SYSTEM	20	SKCM	StellarPath GCN
STEROL HOMEOSTASIS	-1	LATE	1	1	1	1	1				run4$training$omics$gex$pathway_analysis$top_pathways_l$STEROL HOMEOSTASIS		20	SKCM	StellarPath GCN
SUBSTRATE ADHESION-DEPENDENT CELL SPREADING	2	EARLY	1	1	1	1	1		run2$training$omics$gex$pathway_analysis$top_pathways_l$SUBSTRATE ADHESION-DEPENDENT CELL SPREADING				20	SKCM	StellarPath GCN
SYNAPTIC VESICLE EXOCYTOSIS	-1	LATE	1	1	1	1	1			run3$training$omics$gex$pathway_analysis$top_pathways_l$SYNAPTIC VESICLE EXOCYTOSIS			20	SKCM	StellarPath GCN
SYNAPTIC VESICLE RECYCLING	2	EARLY	1	1	1	1	1		run2$training$omics$gex$pathway_analysis$top_pathways_l$SYNAPTIC VESICLE RECYCLING				20	SKCM	StellarPath GCN
TRANSITION METAL ION HOMEOSTASIS	2	EARLY	1	1	1	1	1	run1$training$omics$gex$pathway_analysis$top_pathways_l$TRANSITION METAL ION HOMEOSTASIS					20	SKCM	StellarPath GCN
WNT	-2	EARLY	1	1	1	1	1		run2$training$omics$gex$pathway_analysis$top_pathways_l$WNT			run5$training$omics$gex$pathway_analysis$top_pathways_l$WNT	40	SKCM	StellarPath GCN
Wnt signaling pathway	-2	EARLY	1	1	1	1	1	run1$training$omics$gex$pathway_analysis$top_pathways_l$Wnt signaling pathway					20	SKCM	StellarPath GCN
Wnt signaling pathway	2	EARLY	1	1	1	1	1					run5$training$omics$gex$pathway_analysis$top_pathways_l$Wnt signaling pathway	20	SKCM	StellarPath GCN
ZINC ION HOMEOSTASIS	2	EARLY	1	1	1	1	1	run1$training$omics$gex$pathway_analysis$top_pathways_l$ZINC ION HOMEOSTASIS					20	SKCM	StellarPath GCN
				1	1	1	1							SKCM	StellarPath Ensemble
				1	1	1	1							SKCM	StellarPath Ensemble
				1	1	1	1							SKCM	StellarPath Ensemble
				1	1	1	1							SKCM	StellarPath Ensemble
				1	1	1	1							SKCM	StellarPath Ensemble
ACTION POTENTIAL	-1	LATE	1	1	1	1	1				run4$training$omics$gex$pathway_analysis$top_pathways_l$ACTION POTENTIAL		40	KICH	StellarPath GCN
ACTION POTENTIAL	-1	LATE	0.632456	1	1	1	1					run5$training$omics$gex$pathway_analysis$top_pathways_l$ACTION POTENTIAL	40	KICH	StellarPath GCN
Amoebiasis	1	LATE							run2$training$omics$gex$pathway_analysis$top_pathways_l$Amoebiasis				20	KICH	StellarPath GCN
AXON ENSHEATHMENT	-2	EARLY	1	1	1	1	1				run4$training$omics$gex$pathway_analysis$top_pathways_l$AXON ENSHEATHMENT		20	KICH	StellarPath GCN
AXON ENSHEATHMENT	1	LATE	1	1	1	1	1		run2$training$omics$gex$pathway_analysis$top_pathways_l$AXON ENSHEATHMENT				20	KICH	StellarPath GCN
AXON ENSHEATHMENT	2	EARLY	1	1	1	1	1	run1$training$omics$gex$pathway_analysis$top_pathways_l$AXON ENSHEATHMENT					40	KICH	StellarPath GCN
Axon guidance	-2	EARLY	1	1	1	1	1	run1$training$omics$gex$pathway_analysis$top_pathways_l$Axon guidance	run2$training$omics$gex$pathway_analysis$top_pathways_l$Axon guidance				40	KICH	StellarPath GCN
B CELL MEDIATED IMMUNITY	1	LATE	1	1	1	1	1				run4$training$omics$gex$pathway_analysis$top_pathways_l$B CELL MEDIATED IMMUNITY		20	KICH	StellarPath GCN
BCR	2	EARLY	1	1	1	1	1	run1$training$omics$gex$pathway_analysis$top_pathways_l$BCR					20	KICH	StellarPath GCN
Calcium signaling pathway	1	LATE	1	1	1	1	1	run1$training$omics$gex$pathway_analysis$top_pathways_l$Calcium signaling pathway	run2$training$omics$gex$pathway_analysis$top_pathways_l$Calcium signaling pathway	run3$training$omics$gex$pathway_analysis$top_pathways_l$Calcium signaling pathway	run4$training$omics$gex$pathway_analysis$top_pathways_l$Calcium signaling pathway	run5$training$omics$gex$pathway_analysis$top_pathways_l$Calcium signaling pathway	100	KICH	StellarPath GCN
CALCIUM-MEDIATED SIGNALING	1	LATE	1	1	1	1	1					run5$training$omics$gex$pathway_analysis$top_pathways_l$CALCIUM-MEDIATED SIGNALING	20	KICH	StellarPath GCN
CALCIUM-MEDIATED SIGNALING	2	EARLY	1	1	1	1	1	run1$training$omics$gex$pathway_analysis$top_pathways_l$CALCIUM-MEDIATED SIGNALING					80	KICH	StellarPath GCN
CALCIUM-MEDIATED SIGNALING	2	EARLY	1	0.639602	0.846154	0.5	1		run2$training$omics$gex$pathway_analysis$top_pathways_l$CALCIUM-MEDIATED SIGNALING				80	KICH	StellarPath GCN
CARBOHYDRATE HOMEOSTASIS	-2	EARLY	1	1	1	1	1	run1$training$omics$gex$pathway_analysis$top_pathways_l$CARBOHYDRATE HOMEOSTASIS	run2$training$omics$gex$pathway_analysis$top_pathways_l$CARBOHYDRATE HOMEOSTASIS			run5$training$omics$gex$pathway_analysis$top_pathways_l$CARBOHYDRATE HOMEOSTASIS	60	KICH	StellarPath GCN
CARDIAC CONDUCTION	-1	LATE	1	1	1	1	1					run5$training$omics$gex$pathway_analysis$top_pathways_l$CARDIAC CONDUCTION	40	KICH	StellarPath GCN
CARDIAC CONDUCTION	-1	LATE	0.707107	1	1	1	1				run4$training$omics$gex$pathway_analysis$top_pathways_l$CARDIAC CONDUCTION		40	KICH	StellarPath GCN
CARDIAC CONDUCTION	2	EARLY	1	1	1	1	1			run3$training$omics$gex$pathway_analysis$top_pathways_l$CARDIAC CONDUCTION			20	KICH	StellarPath GCN
CARDIAC MUSCLE CELL ACTION POTENTIAL	-1	LATE	1	1	1	1	1				run4$training$omics$gex$pathway_analysis$top_pathways_l$CARDIAC MUSCLE CELL ACTION POTENTIAL	run5$training$omics$gex$pathway_analysis$top_pathways_l$CARDIAC MUSCLE CELL ACTION POTENTIAL	40	KICH	StellarPath GCN
CELL ACTIVATION INVOLVED IN IMMUNE RESPONSE	2	EARLY	1	1	1	1	1		run2$training$omics$gex$pathway_analysis$top_pathways_l$CELL ACTIVATION INVOLVED IN IMMUNE RESPONSE	run3$training$omics$gex$pathway_analysis$top_pathways_l$CELL ACTIVATION INVOLVED IN IMMUNE RESPONSE			40	KICH	StellarPath GCN
Cell adhesion molecules (CAMs)	-2	EARLY	1	1	1	1	1	run1$training$omics$gex$pathway_analysis$top_pathways_l$Cell adhesion molecules (CAMs)					20	KICH	StellarPath GCN
CELL COMMUNICATION INVOLVED IN CARDIAC CONDUCTION	-1	LATE	1	1	1	1	1				run4$training$omics$gex$pathway_analysis$top_pathways_l$CELL COMMUNICATION INVOLVED IN CARDIAC CONDUCTION		40	KICH	StellarPath GCN
CELL COMMUNICATION INVOLVED IN CARDIAC CONDUCTION	2	EARLY	1	1	1	1	1			run3$training$omics$gex$pathway_analysis$top_pathways_l$CELL COMMUNICATION INVOLVED IN CARDIAC CONDUCTION			20	KICH	StellarPath GCN
CELL GROWTH	-2	EARLY	1	1	1	1	1	run1$training$omics$gex$pathway_analysis$top_pathways_l$CELL GROWTH	run2$training$omics$gex$pathway_analysis$top_pathways_l$CELL GROWTH			run5$training$omics$gex$pathway_analysis$top_pathways_l$CELL GROWTH	60	KICH	StellarPath GCN
CELL-MATRIX ADHESION	-2	EARLY	1	1	1	1	1		run2$training$omics$gex$pathway_analysis$top_pathways_l$CELL-MATRIX ADHESION				20	KICH	StellarPath GCN
CELL-MATRIX ADHESION	1	LATE	0.632456	0.821584	0.923077	0.75	1					run5$training$omics$gex$pathway_analysis$top_pathways_l$CELL-MATRIX ADHESION	20	KICH	StellarPath GCN
CELL-SUBSTRATE ADHESION	1	LATE	1	1	1	1	1	run1$training$omics$gex$pathway_analysis$top_pathways_l$CELL-SUBSTRATE ADHESION	run2$training$omics$gex$pathway_analysis$top_pathways_l$CELL-SUBSTRATE ADHESION	run3$training$omics$gex$pathway_analysis$top_pathways_l$CELL-SUBSTRATE ADHESION		run5$training$omics$gex$pathway_analysis$top_pathways_l$CELL-SUBSTRATE ADHESION	80	KICH	StellarPath GCN
CELLULAR DEFENSE RESPONSE	-1	LATE	1	1	1	1	1		run2$training$omics$gex$pathway_analysis$top_pathways_l$CELLULAR DEFENSE RESPONSE				20	KICH	StellarPath GCN
Chemokine signaling pathway	-1	LATE	1	1	1	1	1	run1$training$omics$gex$pathway_analysis$top_pathways_l$Chemokine signaling pathway	run2$training$omics$gex$pathway_analysis$top_pathways_l$Chemokine signaling pathway	run3$training$omics$gex$pathway_analysis$top_pathways_l$Chemokine signaling pathway	run4$training$omics$gex$pathway_analysis$top_pathways_l$Chemokine signaling pathway		80	KICH	StellarPath GCN
CHEMOKINE-MEDIATED SIGNALING PATHWAY	-1	LATE	1	1	1	1	1		run2$training$omics$gex$pathway_analysis$top_pathways_l$CHEMOKINE-MEDIATED SIGNALING PATHWAY		run4$training$omics$gex$pathway_analysis$top_pathways_l$CHEMOKINE-MEDIATED SIGNALING PATHWAY		40	KICH	StellarPath GCN
Dilated cardiomyopathy	1	LATE	1	1	1	1	1	run1$training$omics$gex$pathway_analysis$top_pathways_l$Dilated cardiomyopathy	run2$training$omics$gex$pathway_analysis$top_pathways_l$Dilated cardiomyopathy	run3$training$omics$gex$pathway_analysis$top_pathways_l$Dilated cardiomyopathy	run4$training$omics$gex$pathway_analysis$top_pathways_l$Dilated cardiomyopathy	run5$training$omics$gex$pathway_analysis$top_pathways_l$Dilated cardiomyopathy	100	KICH	StellarPath GCN
ECM-receptor interaction	1	LATE	1	1	1	1	1		run2$training$omics$gex$pathway_analysis$top_pathways_l$ECM-receptor interaction				20	KICH	StellarPath GCN
ENSHEATHMENT OF NEURONS	-2	EARLY	1	1	1	1	1				run4$training$omics$gex$pathway_analysis$top_pathways_l$ENSHEATHMENT OF NEURONS		20	KICH	StellarPath GCN
ENSHEATHMENT OF NEURONS	1	LATE	1	1	1	1	1		run2$training$omics$gex$pathway_analysis$top_pathways_l$ENSHEATHMENT OF NEURONS				20	KICH	StellarPath GCN
ENSHEATHMENT OF NEURONS	2	EARLY	1	1	1	1	1	run1$training$omics$gex$pathway_analysis$top_pathways_l$ENSHEATHMENT OF NEURONS					40	KICH	StellarPath GCN
Focal adhesion	1	LATE	1	1	1	1	1		run2$training$omics$gex$pathway_analysis$top_pathways_l$Focal adhesion		run4$training$omics$gex$pathway_analysis$top_pathways_l$Focal adhesion		40	KICH	StellarPath GCN
GLUCOSE HOMEOSTASIS	-2	EARLY	1	0.821584	0.923077	0.75	1					run5$training$omics$gex$pathway_analysis$top_pathways_l$GLUCOSE HOMEOSTASIS	60	KICH	StellarPath GCN
GLUCOSE HOMEOSTASIS	-2	EARLY	1	1	1	1	1	run1$training$omics$gex$pathway_analysis$top_pathways_l$GLUCOSE HOMEOSTASIS					60	KICH	StellarPath GCN
HALLMARK_ALLOGRAFT_REJECTION	1	LATE	1	1	1	1	1			run3$training$omics$gex$pathway_analysis$top_pathways_l$HALLMARK_ALLOGRAFT_REJECTION			20	KICH	StellarPath GCN
HALLMARK_ALLOGRAFT_REJECTION	2	EARLY	1	1	1	1	1	run1$training$omics$gex$pathway_analysis$top_pathways_l$HALLMARK_ALLOGRAFT_REJECTION					20	KICH	StellarPath GCN
HALLMARK_APICAL_JUNCTION	1	LATE	1	1	1	1	1		run2$training$omics$gex$pathway_analysis$top_pathways_l$HALLMARK_APICAL_JUNCTION				20	KICH	StellarPath GCN
HALLMARK_APICAL_JUNCTION	2	EARLY	1	1	1	1	1	run1$training$omics$gex$pathway_analysis$top_pathways_l$HALLMARK_APICAL_JUNCTION					40	KICH	StellarPath GCN
HALLMARK_COMPLEMENT	1	LATE	1	1	1	1	1				run4$training$omics$gex$pathway_analysis$top_pathways_l$HALLMARK_COMPLEMENT		20	KICH	StellarPath GCN
HALLMARK_COMPLEMENT	2	EARLY	1	1	1	1	1	run1$training$omics$gex$pathway_analysis$top_pathways_l$HALLMARK_COMPLEMENT					60	KICH	StellarPath GCN
HALLMARK_E2F_TARGETS	2	EARLY	1	1	1	1	1				run4$training$omics$gex$pathway_analysis$top_pathways_l$HALLMARK_E2F_TARGETS		20	KICH	StellarPath GCN
HALLMARK_EPITHELIAL_MESENCHYMAL_TRANSITION	1	LATE	1	1	1	1	1	run1$training$omics$gex$pathway_analysis$top_pathways_l$HALLMARK_EPITHELIAL_MESENCHYMAL_TRANSITION					100	KICH	StellarPath GCN
HALLMARK_EPITHELIAL_MESENCHYMAL_TRANSITION	1	LATE	1	0.821584	0.923077	0.75	1					run5$training$omics$gex$pathway_analysis$top_pathways_l$HALLMARK_EPITHELIAL_MESENCHYMAL_TRANSITION	100	KICH	StellarPath GCN
HALLMARK_ESTROGEN_RESPONSE_EARLY	-1	LATE	1	1	1	1	1			run3$training$omics$gex$pathway_analysis$top_pathways_l$HALLMARK_ESTROGEN_RESPONSE_EARLY			40	KICH	StellarPath GCN
HALLMARK_ESTROGEN_RESPONSE_EARLY	1	LATE	1	1	1	1	1	run1$training$omics$gex$pathway_analysis$top_pathways_l$HALLMARK_ESTROGEN_RESPONSE_EARLY					20	KICH	StellarPath GCN
HALLMARK_ESTROGEN_RESPONSE_LATE	-1	LATE	1	1	1	1	1			run3$training$omics$gex$pathway_analysis$top_pathways_l$HALLMARK_ESTROGEN_RESPONSE_LATE			20	KICH	StellarPath GCN
HALLMARK_ESTROGEN_RESPONSE_LATE	1	LATE	1	1	1	1	1	run1$training$omics$gex$pathway_analysis$top_pathways_l$HALLMARK_ESTROGEN_RESPONSE_LATE					80	KICH	StellarPath GCN
HALLMARK_IL2_STAT5_SIGNALING	-1	LATE	1	1	1	1	1				run4$training$omics$gex$pathway_analysis$top_pathways_l$HALLMARK_IL2_STAT5_SIGNALING		20	KICH	StellarPath GCN
HALLMARK_IL2_STAT5_SIGNALING	2	EARLY	1	1	1	1	1			run3$training$omics$gex$pathway_analysis$top_pathways_l$HALLMARK_IL2_STAT5_SIGNALING			20	KICH	StellarPath GCN
HALLMARK_IL6_JAK_STAT3_SIGNALING	-1	LATE	1	1	1	1	1				run4$training$omics$gex$pathway_analysis$top_pathways_l$HALLMARK_IL6_JAK_STAT3_SIGNALING		40	KICH	StellarPath GCN
HALLMARK_IL6_JAK_STAT3_SIGNALING	-1	LATE	1	0.639602	0.846154	0.5	1		run2$training$omics$gex$pathway_analysis$top_pathways_l$HALLMARK_IL6_JAK_STAT3_SIGNALING				40	KICH	StellarPath GCN
HALLMARK_INFLAMMATORY_RESPONSE	-2	EARLY	1	1	1	1	1			run3$training$omics$gex$pathway_analysis$top_pathways_l$HALLMARK_INFLAMMATORY_RESPONSE			40	KICH	StellarPath GCN
HALLMARK_INFLAMMATORY_RESPONSE	2	EARLY	1	1	1	1	1	run1$training$omics$gex$pathway_analysis$top_pathways_l$HALLMARK_INFLAMMATORY_RESPONSE					60	KICH	StellarPath GCN
HALLMARK_INTERFERON_GAMMA_RESPONSE	-1	LATE	1	1	1	1	1		run2$training$omics$gex$pathway_analysis$top_pathways_l$HALLMARK_INTERFERON_GAMMA_RESPONSE		run4$training$omics$gex$pathway_analysis$top_pathways_l$HALLMARK_INTERFERON_GAMMA_RESPONSE		40	KICH	StellarPath GCN
HALLMARK_KRAS_SIGNALING_UP	-2	EARLY	1	1	1	1	1					run5$training$omics$gex$pathway_analysis$top_pathways_l$HALLMARK_KRAS_SIGNALING_UP	20	KICH	StellarPath GCN
HALLMARK_KRAS_SIGNALING_UP	1	LATE	1	1	1	1	1		run2$training$omics$gex$pathway_analysis$top_pathways_l$HALLMARK_KRAS_SIGNALING_UP				60	KICH	StellarPath GCN
HALLMARK_MYOGENESIS	1	LATE	1	1	1	1	1					run5$training$omics$gex$pathway_analysis$top_pathways_l$HALLMARK_MYOGENESIS	20	KICH	StellarPath GCN
HALLMARK_TNFA_SIGNALING_VIA_NFKB	-1	LATE	1	1	1	1	1		run2$training$omics$gex$pathway_analysis$top_pathways_l$HALLMARK_TNFA_SIGNALING_VIA_NFKB				20	KICH	StellarPath GCN
HEART LOOPING	-1	LATE	1	0.825723	0.928571	0.75	1	run1$training$omics$gex$pathway_analysis$top_pathways_l$HEART LOOPING					40	KICH	StellarPath GCN
HEART LOOPING	-1	LATE	1	1	1	1	1				run4$training$omics$gex$pathway_analysis$top_pathways_l$HEART LOOPING		40	KICH	StellarPath GCN
Hematopoietic cell lineage	2	EARLY	1	1	1	1	1	run1$training$omics$gex$pathway_analysis$top_pathways_l$Hematopoietic cell lineage					20	KICH	StellarPath GCN
hsa-miR-1258	-2	EARLY	1	1	1	1	1		run2$training$omics$miRNA$pathway_analysis$miRNA2gene$top_pathways_l$hsa-miR-1258				20	KICH	StellarPath GCN
hsa-miR-1271-3p	-2	EARLY	1	1	1	1	1	run1$training$omics$miRNA$pathway_analysis$miRNA2gene$top_pathways_l$hsa-miR-1271-3p					20	KICH	StellarPath GCN
hsa-miR-1271-5p	-2	EARLY	1	1	1	1	1	run1$training$omics$miRNA$pathway_analysis$miRNA2gene$top_pathways_l$hsa-miR-1271-5p					20	KICH	StellarPath GCN
hsa-miR-135a-3p	-2	EARLY	1	1	1	1	1		run2$training$omics$miRNA$pathway_analysis$miRNA2gene$top_pathways_l$hsa-miR-135a-3p				20	KICH	StellarPath GCN
hsa-miR-135a-3p	1	LATE	1	1	1	1	1			run3$training$omics$miRNA$pathway_analysis$miRNA2gene$top_pathways_l$hsa-miR-135a-3p			60	KICH	StellarPath GCN
hsa-miR-153-3p	2	EARLY	1	1	1	1	1	run1$training$omics$miRNA$pathway_analysis$miRNA2gene$top_pathways_l$hsa-miR-153-3p		run3$training$omics$miRNA$pathway_analysis$miRNA2gene$top_pathways_l$hsa-miR-153-3p	run4$training$omics$miRNA$pathway_analysis$miRNA2gene$top_pathways_l$hsa-miR-153-3p	run5$training$omics$miRNA$pathway_analysis$miRNA2gene$top_pathways_l$hsa-miR-153-3p	80	KICH	StellarPath GCN
hsa-miR-212-3p	-1	LATE	1	1	1	1	1		run2$training$omics$miRNA$pathway_analysis$miRNA2gene$top_pathways_l$hsa-miR-212-3p			run5$training$omics$miRNA$pathway_analysis$miRNA2gene$top_pathways_l$hsa-miR-212-3p	40	KICH	StellarPath GCN
hsa-miR-212-5p	-1	LATE	1	1	1	1	1		run2$training$omics$miRNA$pathway_analysis$miRNA2gene$top_pathways_l$hsa-miR-212-5p			run5$training$omics$miRNA$pathway_analysis$miRNA2gene$top_pathways_l$hsa-miR-212-5p	40	KICH	StellarPath GCN
hsa-miR-214-3p	2	EARLY	1	1	1	1	1		run2$training$omics$miRNA$pathway_analysis$miRNA2gene$top_pathways_l$hsa-miR-214-3p			run5$training$omics$miRNA$pathway_analysis$miRNA2gene$top_pathways_l$hsa-miR-214-3p	40	KICH	StellarPath GCN
hsa-miR-214-5p	2	EARLY	1	1	1	1	1		run2$training$omics$miRNA$pathway_analysis$miRNA2gene$top_pathways_l$hsa-miR-214-5p			run5$training$omics$miRNA$pathway_analysis$miRNA2gene$top_pathways_l$hsa-miR-214-5p	40	KICH	StellarPath GCN
hsa-miR-296-3p	2	EARLY	1	1	1	1	1		run2$training$omics$miRNA$pathway_analysis$miRNA2gene$top_pathways_l$hsa-miR-296-3p			run5$training$omics$miRNA$pathway_analysis$miRNA2gene$top_pathways_l$hsa-miR-296-3p	40	KICH	StellarPath GCN
hsa-miR-296-5p	2	EARLY	1	0.821584	0.923077	0.75	1					run5$training$omics$miRNA$pathway_analysis$miRNA2gene$top_pathways_l$hsa-miR-296-5p	40	KICH	StellarPath GCN
hsa-miR-296-5p	2	EARLY	1	1	1	1	1		run2$training$omics$miRNA$pathway_analysis$miRNA2gene$top_pathways_l$hsa-miR-296-5p				40	KICH	StellarPath GCN
hsa-miR-301a-5p	-2	EARLY	1	1	1	1	1		run2$training$omics$miRNA$pathway_analysis$miRNA2gene$top_pathways_l$hsa-miR-301a-5p		run4$training$omics$miRNA$pathway_analysis$miRNA2gene$top_pathways_l$hsa-miR-301a-5p		40	KICH	StellarPath GCN
hsa-miR-3074-3p	-2	EARLY	1	1	1	1	1	run1$training$omics$miRNA$pathway_analysis$miRNA2gene$top_pathways_l$hsa-miR-3074-3p	run2$training$omics$miRNA$pathway_analysis$miRNA2gene$top_pathways_l$hsa-miR-3074-3p	run3$training$omics$miRNA$pathway_analysis$miRNA2gene$top_pathways_l$hsa-miR-3074-3p	run4$training$omics$miRNA$pathway_analysis$miRNA2gene$top_pathways_l$hsa-miR-3074-3p	run5$training$omics$miRNA$pathway_analysis$miRNA2gene$top_pathways_l$hsa-miR-3074-3p	100	KICH	StellarPath GCN
hsa-miR-3074-5p	-2	EARLY	1	0.821584	0.923077	0.75	1		run2$training$omics$miRNA$pathway_analysis$miRNA2gene$top_pathways_l$hsa-miR-3074-5p				100	KICH	StellarPath GCN
hsa-miR-3074-5p	-2	EARLY	1	1	1	1	1	run1$training$omics$miRNA$pathway_analysis$miRNA2gene$top_pathways_l$hsa-miR-3074-5p					100	KICH	StellarPath GCN
hsa-miR-3127-3p	-1	LATE	1	1	1	1	1			run3$training$omics$miRNA$pathway_analysis$miRNA2gene$top_pathways_l$hsa-miR-3127-3p			20	KICH	StellarPath GCN
hsa-miR-3127-3p	1	LATE											20	KICH	StellarPath GCN
hsa-miR-3127-3p	2	EARLY	1	1	1	1	1				run4$training$omics$miRNA$pathway_analysis$miRNA2gene$top_pathways_l$hsa-miR-3127-3p		20	KICH	StellarPath GCN
hsa-miR-3127-5p	-1	LATE	1	1	1	1	1			run3$training$omics$miRNA$pathway_analysis$miRNA2gene$top_pathways_l$hsa-miR-3127-5p			20	KICH	StellarPath GCN
hsa-miR-3127-5p	1	LATE	1	1	1	1	1					run5$training$omics$miRNA$pathway_analysis$miRNA2gene$top_pathways_l$hsa-miR-3127-5p	20	KICH	StellarPath GCN
hsa-miR-3127-5p	2	EARLY	1	1	1	1	1				run4$training$omics$miRNA$pathway_analysis$miRNA2gene$top_pathways_l$hsa-miR-3127-5p		20	KICH	StellarPath GCN
hsa-miR-326	2	EARLY	1	1	1	1	1	run1$training$omics$miRNA$pathway_analysis$miRNA2gene$top_pathways_l$hsa-miR-326		run3$training$omics$miRNA$pathway_analysis$miRNA2gene$top_pathways_l$hsa-miR-326		run5$training$omics$miRNA$pathway_analysis$miRNA2gene$top_pathways_l$hsa-miR-326	60	KICH	StellarPath GCN
hsa-miR-33b-3p	1	LATE	1	1	1	1	1	run1$training$omics$miRNA$pathway_analysis$miRNA2gene$top_pathways_l$hsa-miR-33b-3p					20	KICH	StellarPath GCN
hsa-miR-33b-5p	1	LATE	1	1	1	1	1	run1$training$omics$miRNA$pathway_analysis$miRNA2gene$top_pathways_l$hsa-miR-33b-5p					20	KICH	StellarPath GCN
hsa-miR-3615	2	EARLY	1	1	1	1	1	run1$training$omics$miRNA$pathway_analysis$miRNA2gene$top_pathways_l$hsa-miR-3615	run2$training$omics$miRNA$pathway_analysis$miRNA2gene$top_pathways_l$hsa-miR-3615	run3$training$omics$miRNA$pathway_analysis$miRNA2gene$top_pathways_l$hsa-miR-3615		run5$training$omics$miRNA$pathway_analysis$miRNA2gene$top_pathways_l$hsa-miR-3615	80	KICH	StellarPath GCN
hsa-miR-3677-3p	-2	EARLY	1	1	1	1	1	run1$training$omics$miRNA$pathway_analysis$miRNA2gene$top_pathways_l$hsa-miR-3677-3p	run2$training$omics$miRNA$pathway_analysis$miRNA2gene$top_pathways_l$hsa-miR-3677-3p	run3$training$omics$miRNA$pathway_analysis$miRNA2gene$top_pathways_l$hsa-miR-3677-3p	run4$training$omics$miRNA$pathway_analysis$miRNA2gene$top_pathways_l$hsa-miR-3677-3p		80	KICH	StellarPath GCN
hsa-miR-3677-5p	-2	EARLY	1	1	1	1	1	run1$training$omics$miRNA$pathway_analysis$miRNA2gene$top_pathways_l$hsa-miR-3677-5p	run2$training$omics$miRNA$pathway_analysis$miRNA2gene$top_pathways_l$hsa-miR-3677-5p	run3$training$omics$miRNA$pathway_analysis$miRNA2gene$top_pathways_l$hsa-miR-3677-5p	run4$training$omics$miRNA$pathway_analysis$miRNA2gene$top_pathways_l$hsa-miR-3677-5p		80	KICH	StellarPath GCN
hsa-miR-382-5p	2	EARLY	1	1	1	1	1	run1$training$omics$miRNA$pathway_analysis$miRNA2gene$top_pathways_l$hsa-miR-382-5p				run5$training$omics$miRNA$pathway_analysis$miRNA2gene$top_pathways_l$hsa-miR-382-5p	40	KICH	StellarPath GCN
hsa-miR-410-5p	2	EARLY	1	1	1	1	1	run1$training$omics$miRNA$pathway_analysis$miRNA2gene$top_pathways_l$hsa-miR-410-5p	run2$training$omics$miRNA$pathway_analysis$miRNA2gene$top_pathways_l$hsa-miR-410-5p	run3$training$omics$miRNA$pathway_analysis$miRNA2gene$top_pathways_l$hsa-miR-410-5p	run4$training$omics$miRNA$pathway_analysis$miRNA2gene$top_pathways_l$hsa-miR-410-5p	run5$training$omics$miRNA$pathway_analysis$miRNA2gene$top_pathways_l$hsa-miR-410-5p	100	KICH	StellarPath GCN
hsa-miR-431-3p	2	EARLY	1	1	1	1	1	run1$training$omics$miRNA$pathway_analysis$miRNA2gene$top_pathways_l$hsa-miR-431-3p					60	KICH	StellarPath GCN
hsa-miR-431-3p	2	EARLY	1	0.825723	0.928571	0.75	1			run3$training$omics$miRNA$pathway_analysis$miRNA2gene$top_pathways_l$hsa-miR-431-3p			60	KICH	StellarPath GCN
hsa-miR-431-5p	2	EARLY	1	1	1	1	1	run1$training$omics$miRNA$pathway_analysis$miRNA2gene$top_pathways_l$hsa-miR-431-5p		run3$training$omics$miRNA$pathway_analysis$miRNA2gene$top_pathways_l$hsa-miR-431-5p		run5$training$omics$miRNA$pathway_analysis$miRNA2gene$top_pathways_l$hsa-miR-431-5p	60	KICH	StellarPath GCN
hsa-miR-432-3p	2	EARLY	1	1	1	1	1	run1$training$omics$miRNA$pathway_analysis$miRNA2gene$top_pathways_l$hsa-miR-432-3p				run5$training$omics$miRNA$pathway_analysis$miRNA2gene$top_pathways_l$hsa-miR-432-3p	40	KICH	StellarPath GCN
hsa-miR-432-5p	2	EARLY	1	1	1	1	1	run1$training$omics$miRNA$pathway_analysis$miRNA2gene$top_pathways_l$hsa-miR-432-5p				run5$training$omics$miRNA$pathway_analysis$miRNA2gene$top_pathways_l$hsa-miR-432-5p	40	KICH	StellarPath GCN
hsa-miR-450a-2-3p	-2	EARLY									run4$training$omics$miRNA$pathway_analysis$miRNA2gene$top_pathways_l$hsa-miR-450a-2-3p		20	KICH	StellarPath GCN
hsa-miR-509-3-5p	-2	EARLY	1	1	1	1	1	run1$training$omics$miRNA$pathway_analysis$miRNA2gene$top_pathways_l$hsa-miR-509-3-5p					60	KICH	StellarPath GCN
hsa-miR-509-3-5p	1	LATE	1	1	1	1	1					run5$training$omics$miRNA$pathway_analysis$miRNA2gene$top_pathways_l$hsa-miR-509-3-5p	20	KICH	StellarPath GCN
hsa-miR-509-3p	-2	EARLY	1	1	1	1	1	run1$training$omics$miRNA$pathway_analysis$miRNA2gene$top_pathways_l$hsa-miR-509-3p					60	KICH	StellarPath GCN
hsa-miR-509-3p	1	LATE	1	1	1	1	1					run5$training$omics$miRNA$pathway_analysis$miRNA2gene$top_pathways_l$hsa-miR-509-3p	20	KICH	StellarPath GCN
hsa-miR-509-5p	-2	EARLY	1	1	1	1	1			run3$training$omics$miRNA$pathway_analysis$miRNA2gene$top_pathways_l$hsa-miR-509-5p		run5$training$omics$miRNA$pathway_analysis$miRNA2gene$top_pathways_l$hsa-miR-509-5p	40	KICH	StellarPath GCN
hsa-miR-550a-3p	-2	EARLY	1	1	1	1	1	run1$training$omics$miRNA$pathway_analysis$miRNA2gene$top_pathways_l$hsa-miR-550a-3p	run2$training$omics$miRNA$pathway_analysis$miRNA2gene$top_pathways_l$hsa-miR-550a-3p	run3$training$omics$miRNA$pathway_analysis$miRNA2gene$top_pathways_l$hsa-miR-550a-3p	run4$training$omics$miRNA$pathway_analysis$miRNA2gene$top_pathways_l$hsa-miR-550a-3p	run5$training$omics$miRNA$pathway_analysis$miRNA2gene$top_pathways_l$hsa-miR-550a-3p	100	KICH	StellarPath GCN
hsa-miR-550a-5p	-2	EARLY	1	1	1	1	1	run1$training$omics$miRNA$pathway_analysis$miRNA2gene$top_pathways_l$hsa-miR-550a-5p	run2$training$omics$miRNA$pathway_analysis$miRNA2gene$top_pathways_l$hsa-miR-550a-5p	run3$training$omics$miRNA$pathway_analysis$miRNA2gene$top_pathways_l$hsa-miR-550a-5p	run4$training$omics$miRNA$pathway_analysis$miRNA2gene$top_pathways_l$hsa-miR-550a-5p	run5$training$omics$miRNA$pathway_analysis$miRNA2gene$top_pathways_l$hsa-miR-550a-5p	100	KICH	StellarPath GCN
hsa-miR-551b-3p	-1	LATE	0.707107	0.848528	0.928571	1	0.9			run3$training$omics$miRNA$pathway_analysis$miRNA2gene$top_pathways_l$hsa-miR-551b-3p			40	KICH	StellarPath GCN
hsa-miR-551b-3p	2	EARLY	1	0.821584	0.923077	0.75	1					run5$training$omics$miRNA$pathway_analysis$miRNA2gene$top_pathways_l$hsa-miR-551b-3p	60	KICH	StellarPath GCN
hsa-miR-551b-3p	2	EARLY	1	1	1	1	1	run1$training$omics$miRNA$pathway_analysis$miRNA2gene$top_pathways_l$hsa-miR-551b-3p					60	KICH	StellarPath GCN
hsa-miR-551b-5p	-1	LATE	1	1	1	1	1			run3$training$omics$miRNA$pathway_analysis$miRNA2gene$top_pathways_l$hsa-miR-551b-5p			40	KICH	StellarPath GCN
hsa-miR-551b-5p	2	EARLY	1	1	1	1	1	run1$training$omics$miRNA$pathway_analysis$miRNA2gene$top_pathways_l$hsa-miR-551b-5p					60	KICH	StellarPath GCN
hsa-miR-654-3p	-2	EARLY											20	KICH	StellarPath GCN
hsa-miR-654-3p	-1	LATE	1	1	1	1	1	run1$training$omics$miRNA$pathway_analysis$miRNA2gene$top_pathways_l$hsa-miR-654-3p					60	KICH	StellarPath GCN
hsa-miR-654-3p	-1	LATE	1	0.825723	0.928571	0.75	1			run3$training$omics$miRNA$pathway_analysis$miRNA2gene$top_pathways_l$hsa-miR-654-3p			60	KICH	StellarPath GCN
hsa-miR-654-5p	-2	EARLY	1	1	1	1	1				run4$training$omics$miRNA$pathway_analysis$miRNA2gene$top_pathways_l$hsa-miR-654-5p		20	KICH	StellarPath GCN
hsa-miR-654-5p	-1	LATE	1	1	1	1	1	run1$training$omics$miRNA$pathway_analysis$miRNA2gene$top_pathways_l$hsa-miR-654-5p					60	KICH	StellarPath GCN
hsa-miR-676-3p	-2	EARLY											20	KICH	StellarPath GCN
hsa-miR-676-3p	-1	LATE	1	1	1	1	1		run2$training$omics$miRNA$pathway_analysis$miRNA2gene$top_pathways_l$hsa-miR-676-3p				20	KICH	StellarPath GCN
hsa-miR-676-3p	1	LATE	1	1	1	1	1			run3$training$omics$miRNA$pathway_analysis$miRNA2gene$top_pathways_l$hsa-miR-676-3p			20	KICH	StellarPath GCN
hsa-miR-676-5p	-2	EARLY											20	KICH	StellarPath GCN
hsa-miR-676-5p	-1	LATE	1	1	1	1	1		run2$training$omics$miRNA$pathway_analysis$miRNA2gene$top_pathways_l$hsa-miR-676-5p				20	KICH	StellarPath GCN
hsa-miR-676-5p	1	LATE	1	1	1	1	1			run3$training$omics$miRNA$pathway_analysis$miRNA2gene$top_pathways_l$hsa-miR-676-5p			20	KICH	StellarPath GCN
hsa-miR-758-3p	2	EARLY	1	1	1	1	1	run1$training$omics$miRNA$pathway_analysis$miRNA2gene$top_pathways_l$hsa-miR-758-3p	run2$training$omics$miRNA$pathway_analysis$miRNA2gene$top_pathways_l$hsa-miR-758-3p	run3$training$omics$miRNA$pathway_analysis$miRNA2gene$top_pathways_l$hsa-miR-758-3p	run4$training$omics$miRNA$pathway_analysis$miRNA2gene$top_pathways_l$hsa-miR-758-3p	run5$training$omics$miRNA$pathway_analysis$miRNA2gene$top_pathways_l$hsa-miR-758-3p	100	KICH	StellarPath GCN
hsa-miR-758-5p	2	EARLY	1	1	1	1	1	run1$training$omics$miRNA$pathway_analysis$miRNA2gene$top_pathways_l$hsa-miR-758-5p	run2$training$omics$miRNA$pathway_analysis$miRNA2gene$top_pathways_l$hsa-miR-758-5p	run3$training$omics$miRNA$pathway_analysis$miRNA2gene$top_pathways_l$hsa-miR-758-5p	run4$training$omics$miRNA$pathway_analysis$miRNA2gene$top_pathways_l$hsa-miR-758-5p	run5$training$omics$miRNA$pathway_analysis$miRNA2gene$top_pathways_l$hsa-miR-758-5p	100	KICH	StellarPath GCN
hsa-miR-889-5p	-1	LATE	1	1	1	1	1			run3$training$omics$miRNA$pathway_analysis$miRNA2gene$top_pathways_l$hsa-miR-889-5p			40	KICH	StellarPath GCN
hsa-miR-889-5p	2	EARLY	1	1	1	1	1		run2$training$omics$miRNA$pathway_analysis$miRNA2gene$top_pathways_l$hsa-miR-889-5p				20	KICH	StellarPath GCN
Hypertrophic cardiomyopathy (HCM)	1	LATE	1	1	1	1	1	run1$training$omics$gex$pathway_analysis$top_pathways_l$Hypertrophic cardiomyopathy (HCM)	run2$training$omics$gex$pathway_analysis$top_pathways_l$Hypertrophic cardiomyopathy (HCM)	run3$training$omics$gex$pathway_analysis$top_pathways_l$Hypertrophic cardiomyopathy (HCM)		run5$training$omics$gex$pathway_analysis$top_pathways_l$Hypertrophic cardiomyopathy (HCM)	80	KICH	StellarPath GCN
IMMUNOGLOBULIN MEDIATED IMMUNE RESPONSE	1	LATE	1	1	1	1	1				run4$training$omics$gex$pathway_analysis$top_pathways_l$IMMUNOGLOBULIN MEDIATED IMMUNE RESPONSE		20	KICH	StellarPath GCN
LEUKOCYTE ACTIVATION INVOLVED IN IMMUNE RESPONSE	2	EARLY	1	1	1	1	1		run2$training$omics$gex$pathway_analysis$top_pathways_l$LEUKOCYTE ACTIVATION INVOLVED IN IMMUNE RESPONSE	run3$training$omics$gex$pathway_analysis$top_pathways_l$LEUKOCYTE ACTIVATION INVOLVED IN IMMUNE RESPONSE			40	KICH	StellarPath GCN
LEUKOCYTE CELL-CELL ADHESION	-1	LATE	1	1	1	1	1		run2$training$omics$gex$pathway_analysis$top_pathways_l$LEUKOCYTE CELL-CELL ADHESION				20	KICH	StellarPath GCN
MAPK CASCADE	2	EARLY	1	1	1	1	1				run4$training$omics$gex$pathway_analysis$top_pathways_l$MAPK CASCADE		20	KICH	StellarPath GCN
MEIOSIS I	-1	LATE	1	1	1	1	1			run3$training$omics$gex$pathway_analysis$top_pathways_l$MEIOSIS I			20	KICH	StellarPath GCN
MONOVALENT INORGANIC CATION HOMEOSTASIS	2	EARLY	1	0.433013	0.769231	0.25	1				run4$training$omics$gex$pathway_analysis$top_pathways_l$MONOVALENT INORGANIC CATION HOMEOSTASIS		20	KICH	StellarPath GCN
MYELOID LEUKOCYTE ACTIVATION	-1	LATE	1	1	1	1	1	run1$training$omics$gex$pathway_analysis$top_pathways_l$MYELOID LEUKOCYTE ACTIVATION	run2$training$omics$gex$pathway_analysis$top_pathways_l$MYELOID LEUKOCYTE ACTIVATION			run5$training$omics$gex$pathway_analysis$top_pathways_l$MYELOID LEUKOCYTE ACTIVATION	60	KICH	StellarPath GCN
NEGATIVE REGULATION OF AXONOGENESIS	-2	EARLY	1	1	1	1	1	run1$training$omics$gex$pathway_analysis$top_pathways_l$NEGATIVE REGULATION OF AXONOGENESIS					20	KICH	StellarPath GCN
NEGATIVE REGULATION OF CANONICAL WNT SIGNALING PATHWAY	2	EARLY	1	1	1	1	1				run4$training$omics$gex$pathway_analysis$top_pathways_l$NEGATIVE REGULATION OF CANONICAL WNT SIGNALING PATHWAY		20	KICH	StellarPath GCN
NEGATIVE REGULATION OF CELL GROWTH	-2	EARLY	1	1	1	1	1	run1$training$omics$gex$pathway_analysis$top_pathways_l$NEGATIVE REGULATION OF CELL GROWTH					60	KICH	StellarPath GCN
NEGATIVE REGULATION OF CELL GROWTH	1	LATE	1	1	1	1	1				run4$training$omics$gex$pathway_analysis$top_pathways_l$NEGATIVE REGULATION OF CELL GROWTH		20	KICH	StellarPath GCN
NEGATIVE REGULATION OF CYTOKINE-MEDIATED SIGNALING PATHWAY	2	EARLY	1	1	1	1	1	run1$training$omics$gex$pathway_analysis$top_pathways_l$NEGATIVE REGULATION OF CYTOKINE-MEDIATED SIGNALING PATHWAY					20	KICH	StellarPath GCN
NEGATIVE REGULATION OF ERK1 AND ERK2 CASCADE	-1	LATE	1	1	1	1	1	run1$training$omics$gex$pathway_analysis$top_pathways_l$NEGATIVE REGULATION OF ERK1 AND ERK2 CASCADE					20	KICH	StellarPath GCN
NEGATIVE REGULATION OF LEUKOCYTE ACTIVATION	-1	LATE	1	1	1	1	1				run4$training$omics$gex$pathway_analysis$top_pathways_l$NEGATIVE REGULATION OF LEUKOCYTE ACTIVATION		20	KICH	StellarPath GCN
NEGATIVE REGULATION OF MAPK CASCADE	-1	LATE	1	1	1	1	1	run1$training$omics$gex$pathway_analysis$top_pathways_l$NEGATIVE REGULATION OF MAPK CASCADE					20	KICH	StellarPath GCN
NEGATIVE REGULATION OF NEUROGENESIS	-2	EARLY	1	0.825723	0.928571	0.75	1	run1$training$omics$gex$pathway_analysis$top_pathways_l$NEGATIVE REGULATION OF NEUROGENESIS					20	KICH	StellarPath GCN
NEGATIVE REGULATION OF NEUROGENESIS	2	EARLY	1	1	1	1	1			run3$training$omics$gex$pathway_analysis$top_pathways_l$NEGATIVE REGULATION OF NEUROGENESIS			20	KICH	StellarPath GCN
NEGATIVE REGULATION OF WNT SIGNALING PATHWAY	-2	EARLY	1	1	1	1	1	run1$training$omics$gex$pathway_analysis$top_pathways_l$NEGATIVE REGULATION OF WNT SIGNALING PATHWAY					20	KICH	StellarPath GCN
NEGATIVE REGULATION OF WNT SIGNALING PATHWAY	2	EARLY	1	1	1	1	1				run4$training$omics$gex$pathway_analysis$top_pathways_l$NEGATIVE REGULATION OF WNT SIGNALING PATHWAY		20	KICH	StellarPath GCN
NEGATIVE REGULATION OF WOUND HEALING	1	LATE	1	1	1	1	1				run4$training$omics$gex$pathway_analysis$top_pathways_l$NEGATIVE REGULATION OF WOUND HEALING		20	KICH	StellarPath GCN
PID_CXCR3_PATHWAY	-1	LATE	1	1	1	1	1				run4$training$omics$gex$pathway_analysis$top_pathways_l$PID_CXCR3_PATHWAY		20	KICH	StellarPath GCN
PLATELET ACTIVATION	1	LATE	1	1	1	1	1					run5$training$omics$gex$pathway_analysis$top_pathways_l$PLATELET ACTIVATION	20	KICH	StellarPath GCN
POSITIVE REGULATION OF AXONOGENESIS	-2	EARLY	1	1	1	1	1		run2$training$omics$gex$pathway_analysis$top_pathways_l$POSITIVE REGULATION OF AXONOGENESIS				20	KICH	StellarPath GCN
POSITIVE REGULATION OF CELL GROWTH	2	EARLY	1	1	1	1	1	run1$training$omics$gex$pathway_analysis$top_pathways_l$POSITIVE REGULATION OF CELL GROWTH			run4$training$omics$gex$pathway_analysis$top_pathways_l$POSITIVE REGULATION OF CELL GROWTH		40	KICH	StellarPath GCN
POSITIVE REGULATION OF INFLAMMATORY RESPONSE	-1	LATE	1	1	1	1	1	run1$training$omics$gex$pathway_analysis$top_pathways_l$POSITIVE REGULATION OF INFLAMMATORY RESPONSE		run3$training$omics$gex$pathway_analysis$top_pathways_l$POSITIVE REGULATION OF INFLAMMATORY RESPONSE	run4$training$omics$gex$pathway_analysis$top_pathways_l$POSITIVE REGULATION OF INFLAMMATORY RESPONSE	run5$training$omics$gex$pathway_analysis$top_pathways_l$POSITIVE REGULATION OF INFLAMMATORY RESPONSE	80	KICH	StellarPath GCN
POSITIVE REGULATION OF INNATE IMMUNE RESPONSE	2	EARLY	1	1	1	1	1					run5$training$omics$gex$pathway_analysis$top_pathways_l$POSITIVE REGULATION OF INNATE IMMUNE RESPONSE	20	KICH	StellarPath GCN
POSITIVE REGULATION OF JNK CASCADE	-2	EARLY	1	1	1	1	1	run1$training$omics$gex$pathway_analysis$top_pathways_l$POSITIVE REGULATION OF JNK CASCADE					20	KICH	StellarPath GCN
POSITIVE REGULATION OF LEUKOCYTE MEDIATED IMMUNITY	2	EARLY	1	1	1	1	1					run5$training$omics$gex$pathway_analysis$top_pathways_l$POSITIVE REGULATION OF LEUKOCYTE MEDIATED IMMUNITY	20	KICH	StellarPath GCN
POSITIVE REGULATION OF LYMPHOCYTE MEDIATED IMMUNITY	2	EARLY	1	1	1	1	1					run5$training$omics$gex$pathway_analysis$top_pathways_l$POSITIVE REGULATION OF LYMPHOCYTE MEDIATED IMMUNITY	20	KICH	StellarPath GCN
POSITIVE REGULATION OF NF-KAPPAB TRANSCRIPTION FACTOR ACTIVITY	-2	EARLY	1	1	1	1	1		run2$training$omics$gex$pathway_analysis$top_pathways_l$POSITIVE REGULATION OF NF-KAPPAB TRANSCRIPTION FACTOR ACTIVITY				20	KICH	StellarPath GCN
POSITIVE REGULATION OF STRESS-ACTIVATED MAPK CASCADE	-2	EARLY	1	1	1	1	1	run1$training$omics$gex$pathway_analysis$top_pathways_l$POSITIVE REGULATION OF STRESS-ACTIVATED MAPK CASCADE					20	KICH	StellarPath GCN
POTASSIUM ION HOMEOSTASIS	2	EARLY	1	1	1	1	1				run4$training$omics$gex$pathway_analysis$top_pathways_l$POTASSIUM ION HOMEOSTASIS		20	KICH	StellarPath GCN
PPAR signaling pathway	-2	EARLY	1	1	1	1	1				run4$training$omics$gex$pathway_analysis$top_pathways_l$PPAR signaling pathway		20	KICH	StellarPath GCN
REGULATED EXOCYTOSIS	1	LATE	1	1	1	1	1		run2$training$omics$gex$pathway_analysis$top_pathways_l$REGULATED EXOCYTOSIS				40	KICH	StellarPath GCN
REGULATED EXOCYTOSIS	1	LATE	1	0.639602	0.846154	0.5	1					run5$training$omics$gex$pathway_analysis$top_pathways_l$REGULATED EXOCYTOSIS	40	KICH	StellarPath GCN
REGULATION OF ACTION POTENTIAL	-1	LATE	1	1	1	1	1				run4$training$omics$gex$pathway_analysis$top_pathways_l$REGULATION OF ACTION POTENTIAL	run5$training$omics$gex$pathway_analysis$top_pathways_l$REGULATION OF ACTION POTENTIAL	40	KICH	StellarPath GCN
REGULATION OF ACUTE INFLAMMATORY RESPONSE	-1	LATE	1	1	1	1	1	run1$training$omics$gex$pathway_analysis$top_pathways_l$REGULATION OF ACUTE INFLAMMATORY RESPONSE	run2$training$omics$gex$pathway_analysis$top_pathways_l$REGULATION OF ACUTE INFLAMMATORY RESPONSE				40	KICH	StellarPath GCN
REGULATION OF ALPHA-BETA T CELL ACTIVATION	-1	LATE	1	1	1	1	1	run1$training$omics$gex$pathway_analysis$top_pathways_l$REGULATION OF ALPHA-BETA T CELL ACTIVATION					20	KICH	StellarPath GCN
REGULATION OF AXONOGENESIS	-2	EARLY	1	1	1	1	1	run1$training$omics$gex$pathway_analysis$top_pathways_l$REGULATION OF AXONOGENESIS	run2$training$omics$gex$pathway_analysis$top_pathways_l$REGULATION OF AXONOGENESIS	run3$training$omics$gex$pathway_analysis$top_pathways_l$REGULATION OF AXONOGENESIS	run4$training$omics$gex$pathway_analysis$top_pathways_l$REGULATION OF AXONOGENESIS	run5$training$omics$gex$pathway_analysis$top_pathways_l$REGULATION OF AXONOGENESIS	100	KICH	StellarPath GCN
REGULATION OF BMP SIGNALING PATHWAY	-2	EARLY	1	1	1	1	1		run2$training$omics$gex$pathway_analysis$top_pathways_l$REGULATION OF BMP SIGNALING PATHWAY			run5$training$omics$gex$pathway_analysis$top_pathways_l$REGULATION OF BMP SIGNALING PATHWAY	40	KICH	StellarPath GCN
REGULATION OF BONE MINERALIZATION	-2	EARLY	1	1	1	1	1				run4$training$omics$gex$pathway_analysis$top_pathways_l$REGULATION OF BONE MINERALIZATION		20	KICH	StellarPath GCN
REGULATION OF BONE MINERALIZATION	-1	LATE	1	1	1	1	1					run5$training$omics$gex$pathway_analysis$top_pathways_l$REGULATION OF BONE MINERALIZATION	20	KICH	StellarPath GCN
REGULATION OF BONE MINERALIZATION	1	LATE	1	1	1	1	1		run2$training$omics$gex$pathway_analysis$top_pathways_l$REGULATION OF BONE MINERALIZATION				20	KICH	StellarPath GCN
REGULATION OF CATION CHANNEL ACTIVITY	-2	EARLY	1	1	1	1	1				run4$training$omics$gex$pathway_analysis$top_pathways_l$REGULATION OF CATION CHANNEL ACTIVITY		20	KICH	StellarPath GCN
REGULATION OF CATION CHANNEL ACTIVITY	1	LATE	1	0.645497	0.857143	0.5	1			run3$training$omics$gex$pathway_analysis$top_pathways_l$REGULATION OF CATION CHANNEL ACTIVITY			20	KICH	StellarPath GCN
REGULATION OF CATION CHANNEL ACTIVITY	2	EARLY	1	1	1	1	1	run1$training$omics$gex$pathway_analysis$top_pathways_l$REGULATION OF CATION CHANNEL ACTIVITY					60	KICH	StellarPath GCN
REGULATION OF CYTOKINE-MEDIATED SIGNALING PATHWAY	2	EARLY	1	1	1	1	1	run1$training$omics$gex$pathway_analysis$top_pathways_l$REGULATION OF CYTOKINE-MEDIATED SIGNALING PATHWAY				run5$training$omics$gex$pathway_analysis$top_pathways_l$REGULATION OF CYTOKINE-MEDIATED SIGNALING PATHWAY	40	KICH	StellarPath GCN
REGULATION OF EPITHELIAL TO MESENCHYMAL TRANSITION	1	LATE	1	1	1	1	1		run2$training$omics$gex$pathway_analysis$top_pathways_l$REGULATION OF EPITHELIAL TO MESENCHYMAL TRANSITION				20	KICH	StellarPath GCN
REGULATION OF EXTENT OF CELL GROWTH	-2	EARLY	1	1	1	1	1	run1$training$omics$gex$pathway_analysis$top_pathways_l$REGULATION OF EXTENT OF CELL GROWTH	run2$training$omics$gex$pathway_analysis$top_pathways_l$REGULATION OF EXTENT OF CELL GROWTH			run5$training$omics$gex$pathway_analysis$top_pathways_l$REGULATION OF EXTENT OF CELL GROWTH	60	KICH	StellarPath GCN
REGULATION OF HEART RATE	-1	LATE	1	1	1	1	1				run4$training$omics$gex$pathway_analysis$top_pathways_l$REGULATION OF HEART RATE		40	KICH	StellarPath GCN
REGULATION OF HEART RATE	2	EARLY	1	1	1	1	1	run1$training$omics$gex$pathway_analysis$top_pathways_l$REGULATION OF HEART RATE					40	KICH	StellarPath GCN
REGULATION OF JNK CASCADE	-2	EARLY	1	1	1	1	1	run1$training$omics$gex$pathway_analysis$top_pathways_l$REGULATION OF JNK CASCADE					40	KICH	StellarPath GCN
REGULATION OF JNK CASCADE	-2	EARLY	0.707107	1	1	1	1			run3$training$omics$gex$pathway_analysis$top_pathways_l$REGULATION OF JNK CASCADE			40	KICH	StellarPath GCN
REGULATION OF LYMPHOCYTE MEDIATED IMMUNITY	2	EARLY	1	1	1	1	1					run5$training$omics$gex$pathway_analysis$top_pathways_l$REGULATION OF LYMPHOCYTE MEDIATED IMMUNITY	20	KICH	StellarPath GCN
REGULATION OF MAP KINASE ACTIVITY	1	LATE	1	1	1	1	1		run2$training$omics$gex$pathway_analysis$top_pathways_l$REGULATION OF MAP KINASE ACTIVITY		run4$training$omics$gex$pathway_analysis$top_pathways_l$REGULATION OF MAP KINASE ACTIVITY		40	KICH	StellarPath GCN
REGULATION OF NEUROTRANSMITTER RECEPTOR ACTIVITY	-1	LATE	1	1	1	1	1			run3$training$omics$gex$pathway_analysis$top_pathways_l$REGULATION OF NEUROTRANSMITTER RECEPTOR ACTIVITY			20	KICH	StellarPath GCN
REGULATION OF NOTCH SIGNALING PATHWAY	1	LATE	1	1	1	1	1		run2$training$omics$gex$pathway_analysis$top_pathways_l$REGULATION OF NOTCH SIGNALING PATHWAY		run4$training$omics$gex$pathway_analysis$top_pathways_l$REGULATION OF NOTCH SIGNALING PATHWAY		40	KICH	StellarPath GCN
REGULATION OF PHOSPHATIDYLINOSITOL 3-KINASE SIGNALING	1	LATE	1	1	1	1	1				run4$training$omics$gex$pathway_analysis$top_pathways_l$REGULATION OF PHOSPHATIDYLINOSITOL 3-KINASE SIGNALING		20	KICH	StellarPath GCN
REGULATION OF PLATELET ACTIVATION	1	LATE	1	1	1	1	1				run4$training$omics$gex$pathway_analysis$top_pathways_l$REGULATION OF PLATELET ACTIVATION		20	KICH	StellarPath GCN
REGULATION OF PRODUCTION OF MOLECULAR MEDIATOR OF IMMUNE RESPONSE	2	EARLY	1	1	1	1	1	run1$training$omics$gex$pathway_analysis$top_pathways_l$REGULATION OF PRODUCTION OF MOLECULAR MEDIATOR OF IMMUNE RESPONSE	run2$training$omics$gex$pathway_analysis$top_pathways_l$REGULATION OF PRODUCTION OF MOLECULAR MEDIATOR OF IMMUNE RESPONSE				40	KICH	StellarPath GCN
REGULATION OF REGULATED SECRETORY PATHWAY	2	EARLY	1	1	1	1	1	run1$training$omics$gex$pathway_analysis$top_pathways_l$REGULATION OF REGULATED SECRETORY PATHWAY	run2$training$omics$gex$pathway_analysis$top_pathways_l$REGULATION OF REGULATED SECRETORY PATHWAY				40	KICH	StellarPath GCN
REGULATION OF SEQUESTERING OF CALCIUM ION	-2	EARLY	1	1	1	1	1				run4$training$omics$gex$pathway_analysis$top_pathways_l$REGULATION OF SEQUESTERING OF CALCIUM ION		20	KICH	StellarPath GCN
REGULATION OF SEQUESTERING OF CALCIUM ION	-1	LATE	1	1	1	1	1		run2$training$omics$gex$pathway_analysis$top_pathways_l$REGULATION OF SEQUESTERING OF CALCIUM ION				20	KICH	StellarPath GCN
REGULATION OF SEQUESTERING OF CALCIUM ION	1	LATE	1	1	1	1	1			run3$training$omics$gex$pathway_analysis$top_pathways_l$REGULATION OF SEQUESTERING OF CALCIUM ION			20	KICH	StellarPath GCN
REGULATION OF SEQUESTERING OF CALCIUM ION	2	EARLY	1	1	1	1	1	run1$training$omics$gex$pathway_analysis$top_pathways_l$REGULATION OF SEQUESTERING OF CALCIUM ION					40	KICH	StellarPath GCN
REGULATION OF SIGNALING RECEPTOR ACTIVITY	-2	EARLY	1	1	1	1	1	run1$training$omics$gex$pathway_analysis$top_pathways_l$REGULATION OF SIGNALING RECEPTOR ACTIVITY					40	KICH	StellarPath GCN
REGULATION OF SIGNALING RECEPTOR ACTIVITY	-1	LATE	1	1	1	1	1				run4$training$omics$gex$pathway_analysis$top_pathways_l$REGULATION OF SIGNALING RECEPTOR ACTIVITY		40	KICH	StellarPath GCN
REGULATION OF SIGNALING RECEPTOR ACTIVITY	2	EARLY	1	1	1	1	1		run2$training$omics$gex$pathway_analysis$top_pathways_l$REGULATION OF SIGNALING RECEPTOR ACTIVITY				20	KICH	StellarPath GCN
REGULATION OF STRESS-ACTIVATED MAPK CASCADE	-2	EARLY	1	1	1	1	1	run1$training$omics$gex$pathway_analysis$top_pathways_l$REGULATION OF STRESS-ACTIVATED MAPK CASCADE		run3$training$omics$gex$pathway_analysis$top_pathways_l$REGULATION OF STRESS-ACTIVATED MAPK CASCADE			40	KICH	StellarPath GCN
REGULATION OF SYNAPTIC PLASTICITY	-2	EARLY	1	1	1	1	1	run1$training$omics$gex$pathway_analysis$top_pathways_l$REGULATION OF SYNAPTIC PLASTICITY					60	KICH	StellarPath GCN
REGULATION OF SYNAPTIC PLASTICITY	1	LATE	0.632456	0.639602	0.846154	0.5	1		run2$training$omics$gex$pathway_analysis$top_pathways_l$REGULATION OF SYNAPTIC PLASTICITY				20	KICH	StellarPath GCN
REGULATION OF SYNAPTIC PLASTICITY	2	EARLY	1	1	1	1	1					run5$training$omics$gex$pathway_analysis$top_pathways_l$REGULATION OF SYNAPTIC PLASTICITY	20	KICH	StellarPath GCN
REGULATION OF TUMOR NECROSIS FACTOR PRODUCTION	-2	EARLY	1	1	1	1	1			run3$training$omics$gex$pathway_analysis$top_pathways_l$REGULATION OF TUMOR NECROSIS FACTOR PRODUCTION			20	KICH	StellarPath GCN
REGULATION OF TUMOR NECROSIS FACTOR SUPERFAMILY CYTOKINE PRODUCTION	-2	EARLY	1	1	1	1	1			run3$training$omics$gex$pathway_analysis$top_pathways_l$REGULATION OF TUMOR NECROSIS FACTOR SUPERFAMILY CYTOKINE PRODUCTION			20	KICH	StellarPath GCN
REGULATION OF VASCULAR PERMEABILITY	-1	LATE	1	1	1	1	1	run1$training$omics$gex$pathway_analysis$top_pathways_l$REGULATION OF VASCULAR PERMEABILITY					20	KICH	StellarPath GCN
REGULATION OF WOUND HEALING	-2	EARLY	0.632456	1	1	1	1					run5$training$omics$gex$pathway_analysis$top_pathways_l$REGULATION OF WOUND HEALING	20	KICH	StellarPath GCN
REGULATION OF WOUND HEALING	1	LATE	1	1	1	1	1				run4$training$omics$gex$pathway_analysis$top_pathways_l$REGULATION OF WOUND HEALING		20	KICH	StellarPath GCN
Rheumatoid arthritis	-2	EARLY	1	1	1	1	1		run2$training$omics$gex$pathway_analysis$top_pathways_l$Rheumatoid arthritis				20	KICH	StellarPath GCN
Systemic lupus erythematosus	-2	EARLY	1	1	1	1	1					run5$training$omics$gex$pathway_analysis$top_pathways_l$Systemic lupus erythematosus	20	KICH	StellarPath GCN
T CELL RECEPTOR SIGNALING PATHWAY	2	EARLY	1	1	1	1	1					run5$training$omics$gex$pathway_analysis$top_pathways_l$T CELL RECEPTOR SIGNALING PATHWAY	20	KICH	StellarPath GCN
Toll-like receptor signaling pathway	-1	LATE	1	1	1	1	1		run2$training$omics$gex$pathway_analysis$top_pathways_l$Toll-like receptor signaling pathway		run4$training$omics$gex$pathway_analysis$top_pathways_l$Toll-like receptor signaling pathway		40	KICH	StellarPath GCN
Wnt signaling pathway	1	LATE	1	1	1	1	1	run1$training$omics$gex$pathway_analysis$top_pathways_l$Wnt signaling pathway	run2$training$omics$gex$pathway_analysis$top_pathways_l$Wnt signaling pathway	run3$training$omics$gex$pathway_analysis$top_pathways_l$Wnt signaling pathway			60	KICH	StellarPath GCN
				1	1	1	1							KICH	StellarPath Ensemble
				1	1	1	1							KICH	StellarPath Ensemble
				1	1	1	1							KICH	StellarPath Ensemble
				1	1	1	1							KICH	StellarPath Ensemble
				1	1	1	1							KICH	StellarPath Ensemble
ACTIVATION OF GTPASE ACTIVITY	-1	LATE	1	1	1	1	1	run1$training$omics$gex$pathway_analysis$top_pathways_l$ACTIVATION OF GTPASE ACTIVITY		run3$training$omics$gex$pathway_analysis$top_pathways_l$ACTIVATION OF GTPASE ACTIVITY			40	ACC	StellarPath GCN
ACTIVATION OF PHOSPHOLIPASE C ACTIVITY	-1	LATE						run1$training$omics$gex$pathway_analysis$top_pathways_l$ACTIVATION OF PHOSPHOLIPASE C ACTIVITY	run2$training$omics$gex$pathway_analysis$top_pathways_l$ACTIVATION OF PHOSPHOLIPASE C ACTIVITY				40	ACC	StellarPath GCN
ACUTE INFLAMMATORY RESPONSE	-1	LATE	1	1	1	1	1	run1$training$omics$gex$pathway_analysis$top_pathways_l$ACUTE INFLAMMATORY RESPONSE	run2$training$omics$gex$pathway_analysis$top_pathways_l$ACUTE INFLAMMATORY RESPONSE	run3$training$omics$gex$pathway_analysis$top_pathways_l$ACUTE INFLAMMATORY RESPONSE	run4$training$omics$gex$pathway_analysis$top_pathways_l$ACUTE INFLAMMATORY RESPONSE		80	ACC	StellarPath GCN
Adherens junction	1	LATE	1	1	1	1	1					run5$training$omics$gex$pathway_analysis$top_pathways_l$Adherens junction	20	ACC	StellarPath GCN
ALPHA-BETA T CELL ACTIVATION	-1	LATE	1	0.612372	0.8	0.5	1				run4$training$omics$gex$pathway_analysis$top_pathways_l$ALPHA-BETA T CELL ACTIVATION		80	ACC	StellarPath GCN
ALPHA-BETA T CELL ACTIVATION	-1	LATE	1	1	1	1	1			run3$training$omics$gex$pathway_analysis$top_pathways_l$ALPHA-BETA T CELL ACTIVATION			80	ACC	StellarPath GCN
Amoebiasis	-1	LATE	1	1	1	1	1	run1$training$omics$gex$pathway_analysis$top_pathways_l$Amoebiasis					100	ACC	StellarPath GCN
Amoebiasis	-1	LATE	1	0.738549	0.866667	0.666667	1			run3$training$omics$gex$pathway_analysis$top_pathways_l$Amoebiasis			100	ACC	StellarPath GCN
AXON ENSHEATHMENT	-1	LATE	1	1	1	1	1	run1$training$omics$gex$pathway_analysis$top_pathways_l$AXON ENSHEATHMENT	run2$training$omics$gex$pathway_analysis$top_pathways_l$AXON ENSHEATHMENT	run3$training$omics$gex$pathway_analysis$top_pathways_l$AXON ENSHEATHMENT	run4$training$omics$gex$pathway_analysis$top_pathways_l$AXON ENSHEATHMENT	run5$training$omics$gex$pathway_analysis$top_pathways_l$AXON ENSHEATHMENT	100	ACC	StellarPath GCN
Axon guidance	-2	EARLY											20	ACC	StellarPath GCN
Axon guidance	1	LATE	1	1	1	1	1	run1$training$omics$gex$pathway_analysis$top_pathways_l$Axon guidance					80	ACC	StellarPath GCN
B CELL ACTIVATION	-1	LATE	1	1	1	1	1	run1$training$omics$gex$pathway_analysis$top_pathways_l$B CELL ACTIVATION					80	ACC	StellarPath GCN
B CELL ACTIVATION	-1	LATE	1	0.866025	0.933333	0.833333	1				run4$training$omics$gex$pathway_analysis$top_pathways_l$B CELL ACTIVATION		80	ACC	StellarPath GCN
B CELL ACTIVATION	1	LATE	1	0.866025	0.933333	0.833333	1			run3$training$omics$gex$pathway_analysis$top_pathways_l$B CELL ACTIVATION			20	ACC	StellarPath GCN
B CELL MEDIATED IMMUNITY	-1	LATE	1	0.612372	0.8	0.5	1	run1$training$omics$gex$pathway_analysis$top_pathways_l$B CELL MEDIATED IMMUNITY	run2$training$omics$gex$pathway_analysis$top_pathways_l$B CELL MEDIATED IMMUNITY				40	ACC	StellarPath GCN
B cell receptor signaling pathway	-1	LATE	0.632456	0.866025	0.933333	0.833333	1			run3$training$omics$gex$pathway_analysis$top_pathways_l$B cell receptor signaling pathway			60	ACC	StellarPath GCN
B cell receptor signaling pathway	-1	LATE	1	1	1	1	1		run2$training$omics$gex$pathway_analysis$top_pathways_l$B cell receptor signaling pathway				60	ACC	StellarPath GCN
B CELL RECEPTOR SIGNALING PATHWAY	-1	LATE	1	1	1	1	1		run2$training$omics$gex$pathway_analysis$top_pathways_l$B CELL RECEPTOR SIGNALING PATHWAY	run3$training$omics$gex$pathway_analysis$top_pathways_l$B CELL RECEPTOR SIGNALING PATHWAY			40	ACC	StellarPath GCN
Basal transcription factors	1	LATE	1	1	1	1	1					run5$training$omics$gex$pathway_analysis$top_pathways_l$Basal transcription factors	20	ACC	StellarPath GCN
BCR	-1	LATE	1	0.866025	0.933333	0.833333	1					run5$training$omics$gex$pathway_analysis$top_pathways_l$BCR	60	ACC	StellarPath GCN
BCR	2	EARLY	1	1	1	1	1	run1$training$omics$gex$pathway_analysis$top_pathways_l$BCR					40	ACC	StellarPath GCN
BCR	2	EARLY	1	0.866025	0.933333	0.833333	1		run2$training$omics$gex$pathway_analysis$top_pathways_l$BCR				40	ACC	StellarPath GCN
BIOCARTA_EFP_PATHWAY	1	LATE	1	1	1	1	1					run5$training$omics$gex$pathway_analysis$top_pathways_l$BIOCARTA_EFP_PATHWAY	20	ACC	StellarPath GCN
BIOCARTA_TCR_PATHWAY	-1	LATE										run5$training$omics$gex$pathway_analysis$top_pathways_l$BIOCARTA_TCR_PATHWAY	20	ACC	StellarPath GCN
Calcium signaling pathway	-1	LATE	1	1	1	1	1	run1$training$omics$gex$pathway_analysis$top_pathways_l$Calcium signaling pathway					60	ACC	StellarPath GCN
Calcium signaling pathway	-1	LATE	1	0.866025	0.933333	0.833333	1				run4$training$omics$gex$pathway_analysis$top_pathways_l$Calcium signaling pathway		60	ACC	StellarPath GCN
Calcium signaling pathway	1	LATE	1	1	1	1	1			run3$training$omics$gex$pathway_analysis$top_pathways_l$Calcium signaling pathway			40	ACC	StellarPath GCN
CALCIUM-MEDIATED SIGNALING	-1	LATE	1	1	1	1	1	run1$training$omics$gex$pathway_analysis$top_pathways_l$CALCIUM-MEDIATED SIGNALING					60	ACC	StellarPath GCN
CALCIUM-MEDIATED SIGNALING	2	EARLY	1	1	1	1	1		run2$training$omics$gex$pathway_analysis$top_pathways_l$CALCIUM-MEDIATED SIGNALING				40	ACC	StellarPath GCN
CARBOHYDRATE HOMEOSTASIS	-1	LATE	0.632456	0.480384	0.733333	0.333333	1			run3$training$omics$gex$pathway_analysis$top_pathways_l$CARBOHYDRATE HOMEOSTASIS		run5$training$omics$gex$pathway_analysis$top_pathways_l$CARBOHYDRATE HOMEOSTASIS	40	ACC	StellarPath GCN
CD4-POSITIVE, ALPHA-BETA T CELL ACTIVATION	-1	LATE	1	1	1	1	1					run5$training$omics$gex$pathway_analysis$top_pathways_l$CD4-POSITIVE, ALPHA-BETA T CELL ACTIVATION	20	ACC	StellarPath GCN
CELL ACTIVATION INVOLVED IN IMMUNE RESPONSE	1	LATE	1	1	1	1	1			run3$training$omics$gex$pathway_analysis$top_pathways_l$CELL ACTIVATION INVOLVED IN IMMUNE RESPONSE			20	ACC	StellarPath GCN
CELL ACTIVATION INVOLVED IN IMMUNE RESPONSE	2	EARLY	1	1	1	1	1	run1$training$omics$gex$pathway_analysis$top_pathways_l$CELL ACTIVATION INVOLVED IN IMMUNE RESPONSE					80	ACC	StellarPath GCN
Cell adhesion molecules (CAMs)	-1	LATE	1	1	1	1	1	run1$training$omics$gex$pathway_analysis$top_pathways_l$Cell adhesion molecules (CAMs)	run2$training$omics$gex$pathway_analysis$top_pathways_l$Cell adhesion molecules (CAMs)	run3$training$omics$gex$pathway_analysis$top_pathways_l$Cell adhesion molecules (CAMs)	run4$training$omics$gex$pathway_analysis$top_pathways_l$Cell adhesion molecules (CAMs)	run5$training$omics$gex$pathway_analysis$top_pathways_l$Cell adhesion molecules (CAMs)	100	ACC	StellarPath GCN
CELL KILLING	-1	LATE	1	1	1	1	1	run1$training$omics$gex$pathway_analysis$top_pathways_l$CELL KILLING	run2$training$omics$gex$pathway_analysis$top_pathways_l$CELL KILLING	run3$training$omics$gex$pathway_analysis$top_pathways_l$CELL KILLING	run4$training$omics$gex$pathway_analysis$top_pathways_l$CELL KILLING		80	ACC	StellarPath GCN
CELL-MATRIX ADHESION	-1	LATE	0.632456	0.327327	0.666667	0.166667	1				run4$training$omics$gex$pathway_analysis$top_pathways_l$CELL-MATRIX ADHESION		40	ACC	StellarPath GCN
CELL-MATRIX ADHESION	2	EARLY	1	1	1	1	1			run3$training$omics$gex$pathway_analysis$top_pathways_l$CELL-MATRIX ADHESION			20	ACC	StellarPath GCN
CELL-SUBSTRATE ADHESION	-2	EARLY											20	ACC	StellarPath GCN
CELL-SUBSTRATE ADHESION	-1	LATE											20	ACC	StellarPath GCN
CELL-SUBSTRATE ADHESION	1	LATE	1	1	1	1	1	run1$training$omics$gex$pathway_analysis$top_pathways_l$CELL-SUBSTRATE ADHESION					20	ACC	StellarPath GCN
CELL-SUBSTRATE ADHESION	2	EARLY	1	1	1	1	1			run3$training$omics$gex$pathway_analysis$top_pathways_l$CELL-SUBSTRATE ADHESION			20	ACC	StellarPath GCN
CELLULAR DEFENSE RESPONSE	-1	LATE	1	0.866025	0.933333	0.833333	1	run1$training$omics$gex$pathway_analysis$top_pathways_l$CELLULAR DEFENSE RESPONSE					100	ACC	StellarPath GCN
CELLULAR DEFENSE RESPONSE	-1	LATE	1	1	1	1	1		run2$training$omics$gex$pathway_analysis$top_pathways_l$CELLULAR DEFENSE RESPONSE				100	ACC	StellarPath GCN
CELLULAR TRANSITION METAL ION HOMEOSTASIS	2	EARLY	1	1	1	1	1	run1$training$omics$gex$pathway_analysis$top_pathways_l$CELLULAR TRANSITION METAL ION HOMEOSTASIS					80	ACC	StellarPath GCN
CELLULAR TRANSITION METAL ION HOMEOSTASIS	2	EARLY	1	0.866025	0.933333	0.833333	1				run4$training$omics$gex$pathway_analysis$top_pathways_l$CELLULAR TRANSITION METAL ION HOMEOSTASIS		80	ACC	StellarPath GCN
Chemokine signaling pathway	-1	LATE	1	1	1	1	1	run1$training$omics$gex$pathway_analysis$top_pathways_l$Chemokine signaling pathway					80	ACC	StellarPath GCN
Chemokine signaling pathway	2	EARLY	1	1	1	1	1				run4$training$omics$gex$pathway_analysis$top_pathways_l$Chemokine signaling pathway		20	ACC	StellarPath GCN
CHEMOKINE-MEDIATED SIGNALING PATHWAY	-1	LATE	1	1	1	1	1	run1$training$omics$gex$pathway_analysis$top_pathways_l$CHEMOKINE-MEDIATED SIGNALING PATHWAY	run2$training$omics$gex$pathway_analysis$top_pathways_l$CHEMOKINE-MEDIATED SIGNALING PATHWAY	run3$training$omics$gex$pathway_analysis$top_pathways_l$CHEMOKINE-MEDIATED SIGNALING PATHWAY	run4$training$omics$gex$pathway_analysis$top_pathways_l$CHEMOKINE-MEDIATED SIGNALING PATHWAY	run5$training$omics$gex$pathway_analysis$top_pathways_l$CHEMOKINE-MEDIATED SIGNALING PATHWAY	100	ACC	StellarPath GCN
CHOLESTEROL HOMEOSTASIS	-1	LATE	1	1	1	1	1	run1$training$omics$gex$pathway_analysis$top_pathways_l$CHOLESTEROL HOMEOSTASIS	run2$training$omics$gex$pathway_analysis$top_pathways_l$CHOLESTEROL HOMEOSTASIS				40	ACC	StellarPath GCN
Cholinergic synapse	-2	EARLY	1	1	1	1	1	run1$training$omics$gex$pathway_analysis$top_pathways_l$Cholinergic synapse					20	ACC	StellarPath GCN
CILIUM OR FLAGELLUM-DEPENDENT CELL MOTILITY	1	LATE	1	1	1	1	1		run2$training$omics$gex$pathway_analysis$top_pathways_l$CILIUM OR FLAGELLUM-DEPENDENT CELL MOTILITY			run5$training$omics$gex$pathway_analysis$top_pathways_l$CILIUM OR FLAGELLUM-DEPENDENT CELL MOTILITY	40	ACC	StellarPath GCN
CILIUM-DEPENDENT CELL MOTILITY	1	LATE	1	1	1	1	1		run2$training$omics$gex$pathway_analysis$top_pathways_l$CILIUM-DEPENDENT CELL MOTILITY			run5$training$omics$gex$pathway_analysis$top_pathways_l$CILIUM-DEPENDENT CELL MOTILITY	40	ACC	StellarPath GCN
COMPLEMENT ACTIVATION	2	EARLY	1	1	1	1	1			run3$training$omics$gex$pathway_analysis$top_pathways_l$COMPLEMENT ACTIVATION		run5$training$omics$gex$pathway_analysis$top_pathways_l$COMPLEMENT ACTIVATION	40	ACC	StellarPath GCN
DNA DUPLEX UNWINDING	1	LATE	1	1	1	1	1				run4$training$omics$gex$pathway_analysis$top_pathways_l$DNA DUPLEX UNWINDING	run5$training$omics$gex$pathway_analysis$top_pathways_l$DNA DUPLEX UNWINDING	40	ACC	StellarPath GCN
DNA GEOMETRIC CHANGE	1	LATE	1	1	1	1	1				run4$training$omics$gex$pathway_analysis$top_pathways_l$DNA GEOMETRIC CHANGE	run5$training$omics$gex$pathway_analysis$top_pathways_l$DNA GEOMETRIC CHANGE	40	ACC	StellarPath GCN
DNA-TEMPLATED TRANSCRIPTION, INITIATION	1	LATE	0.632456	0.612372	0.8	0.5	1				run4$training$omics$gex$pathway_analysis$top_pathways_l$DNA-TEMPLATED TRANSCRIPTION, INITIATION		80	ACC	StellarPath GCN
DNA-TEMPLATED TRANSCRIPTION, INITIATION	1	LATE	1	1	1	1	1		run2$training$omics$gex$pathway_analysis$top_pathways_l$DNA-TEMPLATED TRANSCRIPTION, INITIATION				80	ACC	StellarPath GCN
DNA-TEMPLATED TRANSCRIPTION, INITIATION	1	LATE	0.632456	1	1	1	1					run5$training$omics$gex$pathway_analysis$top_pathways_l$DNA-TEMPLATED TRANSCRIPTION, INITIATION	80	ACC	StellarPath GCN
ECM-receptor interaction	2	EARLY	1	1	1	1	1		run2$training$omics$gex$pathway_analysis$top_pathways_l$ECM-receptor interaction	run3$training$omics$gex$pathway_analysis$top_pathways_l$ECM-receptor interaction		run5$training$omics$gex$pathway_analysis$top_pathways_l$ECM-receptor interaction	60	ACC	StellarPath GCN
ENSHEATHMENT OF NEURONS	-1	LATE	1	1	1	1	1	run1$training$omics$gex$pathway_analysis$top_pathways_l$ENSHEATHMENT OF NEURONS	run2$training$omics$gex$pathway_analysis$top_pathways_l$ENSHEATHMENT OF NEURONS	run3$training$omics$gex$pathway_analysis$top_pathways_l$ENSHEATHMENT OF NEURONS	run4$training$omics$gex$pathway_analysis$top_pathways_l$ENSHEATHMENT OF NEURONS	run5$training$omics$gex$pathway_analysis$top_pathways_l$ENSHEATHMENT OF NEURONS	100	ACC	StellarPath GCN
EPHRIN RECEPTOR SIGNALING PATHWAY	1	LATE	1	1	1	1	1		run2$training$omics$gex$pathway_analysis$top_pathways_l$EPHRIN RECEPTOR SIGNALING PATHWAY		run4$training$omics$gex$pathway_analysis$top_pathways_l$EPHRIN RECEPTOR SIGNALING PATHWAY	run5$training$omics$gex$pathway_analysis$top_pathways_l$EPHRIN RECEPTOR SIGNALING PATHWAY	60	ACC	StellarPath GCN
ESTABLISHMENT OF CELL POLARITY	1	LATE	1	1	1	1	1		run2$training$omics$gex$pathway_analysis$top_pathways_l$ESTABLISHMENT OF CELL POLARITY				20	ACC	StellarPath GCN
ESTABLISHMENT OR MAINTENANCE OF CELL POLARITY	-1	LATE	1	1	1	1	1	run1$training$omics$gex$pathway_analysis$top_pathways_l$ESTABLISHMENT OR MAINTENANCE OF CELL POLARITY					60	ACC	StellarPath GCN
ESTABLISHMENT OR MAINTENANCE OF CELL POLARITY	-1	LATE	1	0.872872	0.933333	1	0.888889			run3$training$omics$gex$pathway_analysis$top_pathways_l$ESTABLISHMENT OR MAINTENANCE OF CELL POLARITY			60	ACC	StellarPath GCN
ESTABLISHMENT OR MAINTENANCE OF CELL POLARITY	1	LATE	1	1	1	1	1		run2$training$omics$gex$pathway_analysis$top_pathways_l$ESTABLISHMENT OR MAINTENANCE OF CELL POLARITY				20	ACC	StellarPath GCN
EXCITATORY POSTSYNAPTIC POTENTIAL	1	LATE	1	1	1	1	1			run3$training$omics$gex$pathway_analysis$top_pathways_l$EXCITATORY POSTSYNAPTIC POTENTIAL	run4$training$omics$gex$pathway_analysis$top_pathways_l$EXCITATORY POSTSYNAPTIC POTENTIAL		40	ACC	StellarPath GCN
Fc epsilon RI signaling pathway	-2	EARLY										run5$training$omics$gex$pathway_analysis$top_pathways_l$Fc epsilon RI signaling pathway	20	ACC	StellarPath GCN
Fc gamma R-mediated phagocytosis	-1	LATE										run5$training$omics$gex$pathway_analysis$top_pathways_l$Fc gamma R-mediated phagocytosis	20	ACC	StellarPath GCN
Focal adhesion	-1	LATE	1	1	1	1	1	run1$training$omics$gex$pathway_analysis$top_pathways_l$Focal adhesion					40	ACC	StellarPath GCN
Focal adhesion	2	EARLY	1	1	1	1	1		run2$training$omics$gex$pathway_analysis$top_pathways_l$Focal adhesion				60	ACC	StellarPath GCN
GLUCOSE HOMEOSTASIS	-1	LATE	1	1	1	1	1			run3$training$omics$gex$pathway_analysis$top_pathways_l$GLUCOSE HOMEOSTASIS		run5$training$omics$gex$pathway_analysis$top_pathways_l$GLUCOSE HOMEOSTASIS	40	ACC	StellarPath GCN
Glutamatergic synapse	-2	EARLY											20	ACC	StellarPath GCN
Glutamatergic synapse	-1	LATE	1	1	1	1	1				run4$training$omics$gex$pathway_analysis$top_pathways_l$Glutamatergic synapse		20	ACC	StellarPath GCN
GnRH signaling pathway	-2	EARLY									run4$training$omics$gex$pathway_analysis$top_pathways_l$GnRH signaling pathway		20	ACC	StellarPath GCN
HALLMARK_ALLOGRAFT_REJECTION	-1	LATE	1	1	1	1	1				run4$training$omics$gex$pathway_analysis$top_pathways_l$HALLMARK_ALLOGRAFT_REJECTION		20	ACC	StellarPath GCN
HALLMARK_ALLOGRAFT_REJECTION	2	EARLY	1	0.866025	0.933333	0.833333	1			run3$training$omics$gex$pathway_analysis$top_pathways_l$HALLMARK_ALLOGRAFT_REJECTION			80	ACC	StellarPath GCN
HALLMARK_ALLOGRAFT_REJECTION	2	EARLY	1	1	1	1	1	run1$training$omics$gex$pathway_analysis$top_pathways_l$HALLMARK_ALLOGRAFT_REJECTION					80	ACC	StellarPath GCN
HALLMARK_APICAL_JUNCTION	-1	LATE	1	1	1	1	1					run5$training$omics$gex$pathway_analysis$top_pathways_l$HALLMARK_APICAL_JUNCTION	20	ACC	StellarPath GCN
HALLMARK_APICAL_JUNCTION	2	EARLY	1	1	1	1	1				run4$training$omics$gex$pathway_analysis$top_pathways_l$HALLMARK_APICAL_JUNCTION		20	ACC	StellarPath GCN
HALLMARK_APOPTOSIS	-1	LATE	1	1	1	1	1	run1$training$omics$gex$pathway_analysis$top_pathways_l$HALLMARK_APOPTOSIS					80	ACC	StellarPath GCN
HALLMARK_APOPTOSIS	2	EARLY	1	1	1	1	1					run5$training$omics$gex$pathway_analysis$top_pathways_l$HALLMARK_APOPTOSIS	20	ACC	StellarPath GCN
HALLMARK_COMPLEMENT	-1	LATE	1	1	1	1	1			run3$training$omics$gex$pathway_analysis$top_pathways_l$HALLMARK_COMPLEMENT			40	ACC	StellarPath GCN
HALLMARK_COMPLEMENT	2	EARLY	1	1	1	1	1	run1$training$omics$gex$pathway_analysis$top_pathways_l$HALLMARK_COMPLEMENT					60	ACC	StellarPath GCN
HALLMARK_COMPLEMENT	2	EARLY	0.632456	0.866025	0.933333	0.833333	1				run4$training$omics$gex$pathway_analysis$top_pathways_l$HALLMARK_COMPLEMENT		60	ACC	StellarPath GCN
HALLMARK_E2F_TARGETS	1	LATE	1	1	1	1	1				run4$training$omics$gex$pathway_analysis$top_pathways_l$HALLMARK_E2F_TARGETS	run5$training$omics$gex$pathway_analysis$top_pathways_l$HALLMARK_E2F_TARGETS	40	ACC	StellarPath GCN
HALLMARK_EPITHELIAL_MESENCHYMAL_TRANSITION	1	LATE	1	1	1	1	1					run5$training$omics$gex$pathway_analysis$top_pathways_l$HALLMARK_EPITHELIAL_MESENCHYMAL_TRANSITION	20	ACC	StellarPath GCN
HALLMARK_EPITHELIAL_MESENCHYMAL_TRANSITION	2	EARLY	1	1	1	1	1	run1$training$omics$gex$pathway_analysis$top_pathways_l$HALLMARK_EPITHELIAL_MESENCHYMAL_TRANSITION					80	ACC	StellarPath GCN
HALLMARK_ESTROGEN_RESPONSE_EARLY	-1	LATE	1	1	1	1	1				run4$training$omics$gex$pathway_analysis$top_pathways_l$HALLMARK_ESTROGEN_RESPONSE_EARLY		20	ACC	StellarPath GCN
HALLMARK_ESTROGEN_RESPONSE_EARLY	1	LATE	1	1	1	1	1	run1$training$omics$gex$pathway_analysis$top_pathways_l$HALLMARK_ESTROGEN_RESPONSE_EARLY					60	ACC	StellarPath GCN
HALLMARK_ESTROGEN_RESPONSE_EARLY	2	EARLY	1	1	1	1	1					run5$training$omics$gex$pathway_analysis$top_pathways_l$HALLMARK_ESTROGEN_RESPONSE_EARLY	20	ACC	StellarPath GCN
HALLMARK_ESTROGEN_RESPONSE_LATE	2	EARLY	1	0.866025	0.933333	0.833333	1	run1$training$omics$gex$pathway_analysis$top_pathways_l$HALLMARK_ESTROGEN_RESPONSE_LATE					100	ACC	StellarPath GCN
HALLMARK_ESTROGEN_RESPONSE_LATE	2	EARLY	1	1	1	1	1		run2$training$omics$gex$pathway_analysis$top_pathways_l$HALLMARK_ESTROGEN_RESPONSE_LATE				100	ACC	StellarPath GCN
HALLMARK_GLYCOLYSIS	1	LATE	1	1	1	1	1				run4$training$omics$gex$pathway_analysis$top_pathways_l$HALLMARK_GLYCOLYSIS	run5$training$omics$gex$pathway_analysis$top_pathways_l$HALLMARK_GLYCOLYSIS	40	ACC	StellarPath GCN
HALLMARK_HYPOXIA	1	LATE	1	1	1	1	1	run1$training$omics$gex$pathway_analysis$top_pathways_l$HALLMARK_HYPOXIA					60	ACC	StellarPath GCN
HALLMARK_HYPOXIA	2	EARLY	1	1	1	1	1		run2$training$omics$gex$pathway_analysis$top_pathways_l$HALLMARK_HYPOXIA				40	ACC	StellarPath GCN
HALLMARK_IL2_STAT5_SIGNALING	-1	LATE	1	1	1	1	1	run1$training$omics$gex$pathway_analysis$top_pathways_l$HALLMARK_IL2_STAT5_SIGNALING	run2$training$omics$gex$pathway_analysis$top_pathways_l$HALLMARK_IL2_STAT5_SIGNALING	run3$training$omics$gex$pathway_analysis$top_pathways_l$HALLMARK_IL2_STAT5_SIGNALING	run4$training$omics$gex$pathway_analysis$top_pathways_l$HALLMARK_IL2_STAT5_SIGNALING		80	ACC	StellarPath GCN
HALLMARK_IL6_JAK_STAT3_SIGNALING	-1	LATE	1	1	1	1	1		run2$training$omics$gex$pathway_analysis$top_pathways_l$HALLMARK_IL6_JAK_STAT3_SIGNALING				40	ACC	StellarPath GCN
HALLMARK_IL6_JAK_STAT3_SIGNALING	2	EARLY	1	1	1	1	1	run1$training$omics$gex$pathway_analysis$top_pathways_l$HALLMARK_IL6_JAK_STAT3_SIGNALING					40	ACC	StellarPath GCN
HALLMARK_INFLAMMATORY_RESPONSE	-1	LATE	1	0.738549	0.866667	0.666667	1				run4$training$omics$gex$pathway_analysis$top_pathways_l$HALLMARK_INFLAMMATORY_RESPONSE		20	ACC	StellarPath GCN
HALLMARK_INFLAMMATORY_RESPONSE	2	EARLY	1	1	1	1	1	run1$training$omics$gex$pathway_analysis$top_pathways_l$HALLMARK_INFLAMMATORY_RESPONSE					80	ACC	StellarPath GCN
HALLMARK_INTERFERON_GAMMA_RESPONSE	-1	LATE											60	ACC	StellarPath GCN
HALLMARK_INTERFERON_GAMMA_RESPONSE	2	EARLY	1	0.612372	0.8	0.5	1			run3$training$omics$gex$pathway_analysis$top_pathways_l$HALLMARK_INTERFERON_GAMMA_RESPONSE			40	ACC	StellarPath GCN
HALLMARK_INTERFERON_GAMMA_RESPONSE	2	EARLY	1	1	1	1	1					run5$training$omics$gex$pathway_analysis$top_pathways_l$HALLMARK_INTERFERON_GAMMA_RESPONSE	40	ACC	StellarPath GCN
HALLMARK_KRAS_SIGNALING_UP	2	EARLY	1	1	1	1	1	run1$training$omics$gex$pathway_analysis$top_pathways_l$HALLMARK_KRAS_SIGNALING_UP	run2$training$omics$gex$pathway_analysis$top_pathways_l$HALLMARK_KRAS_SIGNALING_UP	run3$training$omics$gex$pathway_analysis$top_pathways_l$HALLMARK_KRAS_SIGNALING_UP	run4$training$omics$gex$pathway_analysis$top_pathways_l$HALLMARK_KRAS_SIGNALING_UP	run5$training$omics$gex$pathway_analysis$top_pathways_l$HALLMARK_KRAS_SIGNALING_UP	100	ACC	StellarPath GCN
HALLMARK_MYOGENESIS	-2	EARLY	1	0.738549	0.866667	0.666667	1			run3$training$omics$gex$pathway_analysis$top_pathways_l$HALLMARK_MYOGENESIS			80	ACC	StellarPath GCN
HALLMARK_MYOGENESIS	1	LATE	1	1	1	1	1		run2$training$omics$gex$pathway_analysis$top_pathways_l$HALLMARK_MYOGENESIS				20	ACC	StellarPath GCN
HALLMARK_TNFA_SIGNALING_VIA_NFKB	2	EARLY	1	0.866025	0.933333	0.833333	1			run3$training$omics$gex$pathway_analysis$top_pathways_l$HALLMARK_TNFA_SIGNALING_VIA_NFKB			100	ACC	StellarPath GCN
HALLMARK_TNFA_SIGNALING_VIA_NFKB	2	EARLY	1	1	1	1	1	run1$training$omics$gex$pathway_analysis$top_pathways_l$HALLMARK_TNFA_SIGNALING_VIA_NFKB					100	ACC	StellarPath GCN
HALLMARK_UV_RESPONSE_UP	1	LATE	1	1	1	1	1					run5$training$omics$gex$pathway_analysis$top_pathways_l$HALLMARK_UV_RESPONSE_UP	20	ACC	StellarPath GCN
Hematopoietic cell lineage	-1	LATE	1	1	1	1	1		run2$training$omics$gex$pathway_analysis$top_pathways_l$Hematopoietic cell lineage				60	ACC	StellarPath GCN
Hematopoietic cell lineage	2	EARLY	1	1	1	1	1	run1$training$omics$gex$pathway_analysis$top_pathways_l$Hematopoietic cell lineage					40	ACC	StellarPath GCN
Hepatitis C	-2	EARLY	1	1	1	1	1		run2$training$omics$gex$pathway_analysis$top_pathways_l$Hepatitis C		run4$training$omics$gex$pathway_analysis$top_pathways_l$Hepatitis C	run5$training$omics$gex$pathway_analysis$top_pathways_l$Hepatitis C	60	ACC	StellarPath GCN
HOTAIR	-1	LATE						run1$training$omics$lncRNA$pathway_analysis$lncRNA2gene$top_pathways_l$HOTAIR	run2$training$omics$lncRNA$pathway_analysis$lncRNA2gene$top_pathways_l$HOTAIR		run4$training$omics$lncRNA$pathway_analysis$lncRNA2gene$top_pathways_l$HOTAIR	run5$training$omics$lncRNA$pathway_analysis$lncRNA2gene$top_pathways_l$HOTAIR	80	ACC	StellarPath GCN
hsa-miR-105-3p	-2	EARLY											20	ACC	StellarPath GCN
hsa-miR-105-3p	1	LATE											40	ACC	StellarPath GCN
hsa-miR-105-5p	-2	EARLY											20	ACC	StellarPath GCN
hsa-miR-105-5p	1	LATE											40	ACC	StellarPath GCN
hsa-miR-1185-1-3p	-1	LATE									run4$training$omics$miRNA$pathway_analysis$miRNA2gene$top_pathways_l$hsa-miR-1185-1-3p	run5$training$omics$miRNA$pathway_analysis$miRNA2gene$top_pathways_l$hsa-miR-1185-1-3p	40	ACC	StellarPath GCN
hsa-miR-1185-2-3p	-1	LATE											80	ACC	StellarPath GCN
hsa-miR-1185-2-3p	2	EARLY											20	ACC	StellarPath GCN
hsa-miR-1185-5p	-1	LATE						run1$training$omics$miRNA$pathway_analysis$miRNA2gene$top_pathways_l$hsa-miR-1185-5p		run3$training$omics$miRNA$pathway_analysis$miRNA2gene$top_pathways_l$hsa-miR-1185-5p	run4$training$omics$miRNA$pathway_analysis$miRNA2gene$top_pathways_l$hsa-miR-1185-5p	run5$training$omics$miRNA$pathway_analysis$miRNA2gene$top_pathways_l$hsa-miR-1185-5p	80	ACC	StellarPath GCN
hsa-miR-1197	-1	LATE											20	ACC	StellarPath GCN
hsa-miR-1197	2	EARLY											80	ACC	StellarPath GCN
hsa-miR-1226-3p	-1	LATE											20	ACC	StellarPath GCN
hsa-miR-1226-3p	2	EARLY											80	ACC	StellarPath GCN
hsa-miR-1226-5p	-1	LATE											20	ACC	StellarPath GCN
hsa-miR-1226-5p	2	EARLY											80	ACC	StellarPath GCN
hsa-miR-1229-3p	-1	LATE							run2$training$omics$miRNA$pathway_analysis$miRNA2gene$top_pathways_l$hsa-miR-1229-3p	run3$training$omics$miRNA$pathway_analysis$miRNA2gene$top_pathways_l$hsa-miR-1229-3p			40	ACC	StellarPath GCN
hsa-miR-1229-5p	-1	LATE							run2$training$omics$miRNA$pathway_analysis$miRNA2gene$top_pathways_l$hsa-miR-1229-5p	run3$training$omics$miRNA$pathway_analysis$miRNA2gene$top_pathways_l$hsa-miR-1229-5p			40	ACC	StellarPath GCN
hsa-miR-1247-3p	-2	EARLY						run1$training$omics$miRNA$pathway_analysis$miRNA2gene$top_pathways_l$hsa-miR-1247-3p	run2$training$omics$miRNA$pathway_analysis$miRNA2gene$top_pathways_l$hsa-miR-1247-3p	run3$training$omics$miRNA$pathway_analysis$miRNA2gene$top_pathways_l$hsa-miR-1247-3p	run4$training$omics$miRNA$pathway_analysis$miRNA2gene$top_pathways_l$hsa-miR-1247-3p	run5$training$omics$miRNA$pathway_analysis$miRNA2gene$top_pathways_l$hsa-miR-1247-3p	100	ACC	StellarPath GCN
hsa-miR-1247-5p	-2	EARLY						run1$training$omics$miRNA$pathway_analysis$miRNA2gene$top_pathways_l$hsa-miR-1247-5p	run2$training$omics$miRNA$pathway_analysis$miRNA2gene$top_pathways_l$hsa-miR-1247-5p	run3$training$omics$miRNA$pathway_analysis$miRNA2gene$top_pathways_l$hsa-miR-1247-5p	run4$training$omics$miRNA$pathway_analysis$miRNA2gene$top_pathways_l$hsa-miR-1247-5p	run5$training$omics$miRNA$pathway_analysis$miRNA2gene$top_pathways_l$hsa-miR-1247-5p	100	ACC	StellarPath GCN
hsa-miR-1251-3p	1	LATE						run1$training$omics$miRNA$pathway_analysis$miRNA2gene$top_pathways_l$hsa-miR-1251-3p	run2$training$omics$miRNA$pathway_analysis$miRNA2gene$top_pathways_l$hsa-miR-1251-3p			run5$training$omics$miRNA$pathway_analysis$miRNA2gene$top_pathways_l$hsa-miR-1251-3p	60	ACC	StellarPath GCN
hsa-miR-1251-5p	1	LATE						run1$training$omics$miRNA$pathway_analysis$miRNA2gene$top_pathways_l$hsa-miR-1251-5p	run2$training$omics$miRNA$pathway_analysis$miRNA2gene$top_pathways_l$hsa-miR-1251-5p			run5$training$omics$miRNA$pathway_analysis$miRNA2gene$top_pathways_l$hsa-miR-1251-5p	60	ACC	StellarPath GCN
hsa-miR-1258	1	LATE						run1$training$omics$miRNA$pathway_analysis$miRNA2gene$top_pathways_l$hsa-miR-1258	run2$training$omics$miRNA$pathway_analysis$miRNA2gene$top_pathways_l$hsa-miR-1258	run3$training$omics$miRNA$pathway_analysis$miRNA2gene$top_pathways_l$hsa-miR-1258	run4$training$omics$miRNA$pathway_analysis$miRNA2gene$top_pathways_l$hsa-miR-1258	run5$training$omics$miRNA$pathway_analysis$miRNA2gene$top_pathways_l$hsa-miR-1258	100	ACC	StellarPath GCN
hsa-miR-1266-3p	1	LATE									run4$training$omics$miRNA$pathway_analysis$miRNA2gene$top_pathways_l$hsa-miR-1266-3p		20	ACC	StellarPath GCN
hsa-miR-1266-5p	1	LATE									run4$training$omics$miRNA$pathway_analysis$miRNA2gene$top_pathways_l$hsa-miR-1266-5p		20	ACC	StellarPath GCN
hsa-miR-1277-5p	-1	LATE									run4$training$omics$miRNA$pathway_analysis$miRNA2gene$top_pathways_l$hsa-miR-1277-5p		20	ACC	StellarPath GCN
hsa-miR-129-1-3p	-1	LATE						run1$training$omics$miRNA$pathway_analysis$miRNA2gene$top_pathways_l$hsa-miR-129-1-3p			run4$training$omics$miRNA$pathway_analysis$miRNA2gene$top_pathways_l$hsa-miR-129-1-3p	run5$training$omics$miRNA$pathway_analysis$miRNA2gene$top_pathways_l$hsa-miR-129-1-3p	60	ACC	StellarPath GCN
hsa-miR-129-5p	-1	LATE						run1$training$omics$miRNA$pathway_analysis$miRNA2gene$top_pathways_l$hsa-miR-129-5p				run5$training$omics$miRNA$pathway_analysis$miRNA2gene$top_pathways_l$hsa-miR-129-5p	40	ACC	StellarPath GCN
hsa-miR-1291	2	EARLY							run2$training$omics$miRNA$pathway_analysis$miRNA2gene$top_pathways_l$hsa-miR-1291	run3$training$omics$miRNA$pathway_analysis$miRNA2gene$top_pathways_l$hsa-miR-1291	run4$training$omics$miRNA$pathway_analysis$miRNA2gene$top_pathways_l$hsa-miR-1291	run5$training$omics$miRNA$pathway_analysis$miRNA2gene$top_pathways_l$hsa-miR-1291	80	ACC	StellarPath GCN
hsa-miR-1293	1	LATE						run1$training$omics$miRNA$pathway_analysis$miRNA2gene$top_pathways_l$hsa-miR-1293	run2$training$omics$miRNA$pathway_analysis$miRNA2gene$top_pathways_l$hsa-miR-1293	run3$training$omics$miRNA$pathway_analysis$miRNA2gene$top_pathways_l$hsa-miR-1293	run4$training$omics$miRNA$pathway_analysis$miRNA2gene$top_pathways_l$hsa-miR-1293	run5$training$omics$miRNA$pathway_analysis$miRNA2gene$top_pathways_l$hsa-miR-1293	100	ACC	StellarPath GCN
hsa-miR-1296-3p	-2	EARLY											20	ACC	StellarPath GCN
hsa-miR-1296-3p	-1	LATE											20	ACC	StellarPath GCN
hsa-miR-1296-3p	2	EARLY											40	ACC	StellarPath GCN
hsa-miR-1296-5p	-2	EARLY											20	ACC	StellarPath GCN
hsa-miR-1296-5p	-1	LATE											20	ACC	StellarPath GCN
hsa-miR-1296-5p	2	EARLY											40	ACC	StellarPath GCN
hsa-miR-135a-3p	-2	EARLY											80	ACC	StellarPath GCN
hsa-miR-135a-3p	1	LATE											20	ACC	StellarPath GCN
hsa-miR-135a-5p	1	LATE						run1$training$omics$miRNA$pathway_analysis$miRNA2gene$top_pathways_l$hsa-miR-135a-5p	run2$training$omics$miRNA$pathway_analysis$miRNA2gene$top_pathways_l$hsa-miR-135a-5p	run3$training$omics$miRNA$pathway_analysis$miRNA2gene$top_pathways_l$hsa-miR-135a-5p	run4$training$omics$miRNA$pathway_analysis$miRNA2gene$top_pathways_l$hsa-miR-135a-5p	run5$training$omics$miRNA$pathway_analysis$miRNA2gene$top_pathways_l$hsa-miR-135a-5p	100	ACC	StellarPath GCN
hsa-miR-187-3p	1	LATE							run2$training$omics$miRNA$pathway_analysis$miRNA2gene$top_pathways_l$hsa-miR-187-3p	run3$training$omics$miRNA$pathway_analysis$miRNA2gene$top_pathways_l$hsa-miR-187-3p	run4$training$omics$miRNA$pathway_analysis$miRNA2gene$top_pathways_l$hsa-miR-187-3p	run5$training$omics$miRNA$pathway_analysis$miRNA2gene$top_pathways_l$hsa-miR-187-3p	80	ACC	StellarPath GCN
hsa-miR-187-5p	1	LATE							run2$training$omics$miRNA$pathway_analysis$miRNA2gene$top_pathways_l$hsa-miR-187-5p	run3$training$omics$miRNA$pathway_analysis$miRNA2gene$top_pathways_l$hsa-miR-187-5p	run4$training$omics$miRNA$pathway_analysis$miRNA2gene$top_pathways_l$hsa-miR-187-5p	run5$training$omics$miRNA$pathway_analysis$miRNA2gene$top_pathways_l$hsa-miR-187-5p	80	ACC	StellarPath GCN
hsa-miR-200a-3p	1	LATE						run1$training$omics$miRNA$pathway_analysis$miRNA2gene$top_pathways_l$hsa-miR-200a-3p	run2$training$omics$miRNA$pathway_analysis$miRNA2gene$top_pathways_l$hsa-miR-200a-3p	run3$training$omics$miRNA$pathway_analysis$miRNA2gene$top_pathways_l$hsa-miR-200a-3p	run4$training$omics$miRNA$pathway_analysis$miRNA2gene$top_pathways_l$hsa-miR-200a-3p	run5$training$omics$miRNA$pathway_analysis$miRNA2gene$top_pathways_l$hsa-miR-200a-3p	100	ACC	StellarPath GCN
hsa-miR-200a-5p	1	LATE						run1$training$omics$miRNA$pathway_analysis$miRNA2gene$top_pathways_l$hsa-miR-200a-5p	run2$training$omics$miRNA$pathway_analysis$miRNA2gene$top_pathways_l$hsa-miR-200a-5p	run3$training$omics$miRNA$pathway_analysis$miRNA2gene$top_pathways_l$hsa-miR-200a-5p	run4$training$omics$miRNA$pathway_analysis$miRNA2gene$top_pathways_l$hsa-miR-200a-5p	run5$training$omics$miRNA$pathway_analysis$miRNA2gene$top_pathways_l$hsa-miR-200a-5p	100	ACC	StellarPath GCN
hsa-miR-200b-3p	1	LATE						run1$training$omics$miRNA$pathway_analysis$miRNA2gene$top_pathways_l$hsa-miR-200b-3p	run2$training$omics$miRNA$pathway_analysis$miRNA2gene$top_pathways_l$hsa-miR-200b-3p	run3$training$omics$miRNA$pathway_analysis$miRNA2gene$top_pathways_l$hsa-miR-200b-3p	run4$training$omics$miRNA$pathway_analysis$miRNA2gene$top_pathways_l$hsa-miR-200b-3p	run5$training$omics$miRNA$pathway_analysis$miRNA2gene$top_pathways_l$hsa-miR-200b-3p	100	ACC	StellarPath GCN
hsa-miR-200b-5p	1	LATE						run1$training$omics$miRNA$pathway_analysis$miRNA2gene$top_pathways_l$hsa-miR-200b-5p	run2$training$omics$miRNA$pathway_analysis$miRNA2gene$top_pathways_l$hsa-miR-200b-5p	run3$training$omics$miRNA$pathway_analysis$miRNA2gene$top_pathways_l$hsa-miR-200b-5p	run4$training$omics$miRNA$pathway_analysis$miRNA2gene$top_pathways_l$hsa-miR-200b-5p	run5$training$omics$miRNA$pathway_analysis$miRNA2gene$top_pathways_l$hsa-miR-200b-5p	100	ACC	StellarPath GCN
hsa-miR-2110	-1	LATE											60	ACC	StellarPath GCN
hsa-miR-2110	2	EARLY											20	ACC	StellarPath GCN
hsa-miR-217-3p	-2	EARLY						run1$training$omics$miRNA$pathway_analysis$miRNA2gene$top_pathways_l$hsa-miR-217-3p	run2$training$omics$miRNA$pathway_analysis$miRNA2gene$top_pathways_l$hsa-miR-217-3p	run3$training$omics$miRNA$pathway_analysis$miRNA2gene$top_pathways_l$hsa-miR-217-3p	run4$training$omics$miRNA$pathway_analysis$miRNA2gene$top_pathways_l$hsa-miR-217-3p	run5$training$omics$miRNA$pathway_analysis$miRNA2gene$top_pathways_l$hsa-miR-217-3p	100	ACC	StellarPath GCN
hsa-miR-217-5p	-2	EARLY						run1$training$omics$miRNA$pathway_analysis$miRNA2gene$top_pathways_l$hsa-miR-217-5p	run2$training$omics$miRNA$pathway_analysis$miRNA2gene$top_pathways_l$hsa-miR-217-5p	run3$training$omics$miRNA$pathway_analysis$miRNA2gene$top_pathways_l$hsa-miR-217-5p	run4$training$omics$miRNA$pathway_analysis$miRNA2gene$top_pathways_l$hsa-miR-217-5p	run5$training$omics$miRNA$pathway_analysis$miRNA2gene$top_pathways_l$hsa-miR-217-5p	100	ACC	StellarPath GCN
hsa-miR-218-1-3p	1	LATE						run1$training$omics$miRNA$pathway_analysis$miRNA2gene$top_pathways_l$hsa-miR-218-1-3p	run2$training$omics$miRNA$pathway_analysis$miRNA2gene$top_pathways_l$hsa-miR-218-1-3p		run4$training$omics$miRNA$pathway_analysis$miRNA2gene$top_pathways_l$hsa-miR-218-1-3p	run5$training$omics$miRNA$pathway_analysis$miRNA2gene$top_pathways_l$hsa-miR-218-1-3p	80	ACC	StellarPath GCN
hsa-miR-2277-3p	1	LATE						run1$training$omics$miRNA$pathway_analysis$miRNA2gene$top_pathways_l$hsa-miR-2277-3p	run2$training$omics$miRNA$pathway_analysis$miRNA2gene$top_pathways_l$hsa-miR-2277-3p	run3$training$omics$miRNA$pathway_analysis$miRNA2gene$top_pathways_l$hsa-miR-2277-3p	run4$training$omics$miRNA$pathway_analysis$miRNA2gene$top_pathways_l$hsa-miR-2277-3p	run5$training$omics$miRNA$pathway_analysis$miRNA2gene$top_pathways_l$hsa-miR-2277-3p	100	ACC	StellarPath GCN
hsa-miR-2277-5p	1	LATE						run1$training$omics$miRNA$pathway_analysis$miRNA2gene$top_pathways_l$hsa-miR-2277-5p	run2$training$omics$miRNA$pathway_analysis$miRNA2gene$top_pathways_l$hsa-miR-2277-5p	run3$training$omics$miRNA$pathway_analysis$miRNA2gene$top_pathways_l$hsa-miR-2277-5p	run4$training$omics$miRNA$pathway_analysis$miRNA2gene$top_pathways_l$hsa-miR-2277-5p	run5$training$omics$miRNA$pathway_analysis$miRNA2gene$top_pathways_l$hsa-miR-2277-5p	100	ACC	StellarPath GCN
hsa-miR-320b	-2	EARLY							run2$training$omics$miRNA$pathway_analysis$miRNA2gene$top_pathways_l$hsa-miR-320b	run3$training$omics$miRNA$pathway_analysis$miRNA2gene$top_pathways_l$hsa-miR-320b			40	ACC	StellarPath GCN
hsa-miR-329-3p	-1	LATE								run3$training$omics$miRNA$pathway_analysis$miRNA2gene$top_pathways_l$hsa-miR-329-3p	run4$training$omics$miRNA$pathway_analysis$miRNA2gene$top_pathways_l$hsa-miR-329-3p	run5$training$omics$miRNA$pathway_analysis$miRNA2gene$top_pathways_l$hsa-miR-329-3p	60	ACC	StellarPath GCN
hsa-miR-329-5p	-1	LATE								run3$training$omics$miRNA$pathway_analysis$miRNA2gene$top_pathways_l$hsa-miR-329-5p	run4$training$omics$miRNA$pathway_analysis$miRNA2gene$top_pathways_l$hsa-miR-329-5p	run5$training$omics$miRNA$pathway_analysis$miRNA2gene$top_pathways_l$hsa-miR-329-5p	60	ACC	StellarPath GCN
hsa-miR-33b-3p	1	LATE						run1$training$omics$miRNA$pathway_analysis$miRNA2gene$top_pathways_l$hsa-miR-33b-3p	run2$training$omics$miRNA$pathway_analysis$miRNA2gene$top_pathways_l$hsa-miR-33b-3p	run3$training$omics$miRNA$pathway_analysis$miRNA2gene$top_pathways_l$hsa-miR-33b-3p	run4$training$omics$miRNA$pathway_analysis$miRNA2gene$top_pathways_l$hsa-miR-33b-3p	run5$training$omics$miRNA$pathway_analysis$miRNA2gene$top_pathways_l$hsa-miR-33b-3p	100	ACC	StellarPath GCN
hsa-miR-33b-5p	1	LATE						run1$training$omics$miRNA$pathway_analysis$miRNA2gene$top_pathways_l$hsa-miR-33b-5p	run2$training$omics$miRNA$pathway_analysis$miRNA2gene$top_pathways_l$hsa-miR-33b-5p	run3$training$omics$miRNA$pathway_analysis$miRNA2gene$top_pathways_l$hsa-miR-33b-5p	run4$training$omics$miRNA$pathway_analysis$miRNA2gene$top_pathways_l$hsa-miR-33b-5p	run5$training$omics$miRNA$pathway_analysis$miRNA2gene$top_pathways_l$hsa-miR-33b-5p	100	ACC	StellarPath GCN
hsa-miR-34b-3p	-1	LATE						run1$training$omics$miRNA$pathway_analysis$miRNA2gene$top_pathways_l$hsa-miR-34b-3p					20	ACC	StellarPath GCN
hsa-miR-34b-5p	-1	LATE						run1$training$omics$miRNA$pathway_analysis$miRNA2gene$top_pathways_l$hsa-miR-34b-5p					20	ACC	StellarPath GCN
hsa-miR-3605-3p	-2	EARLY										run5$training$omics$miRNA$pathway_analysis$miRNA2gene$top_pathways_l$hsa-miR-3605-3p	20	ACC	StellarPath GCN
hsa-miR-3605-5p	-2	EARLY										run5$training$omics$miRNA$pathway_analysis$miRNA2gene$top_pathways_l$hsa-miR-3605-5p	20	ACC	StellarPath GCN
hsa-miR-3614-3p	1	LATE							run2$training$omics$miRNA$pathway_analysis$miRNA2gene$top_pathways_l$hsa-miR-3614-3p	run3$training$omics$miRNA$pathway_analysis$miRNA2gene$top_pathways_l$hsa-miR-3614-3p	run4$training$omics$miRNA$pathway_analysis$miRNA2gene$top_pathways_l$hsa-miR-3614-3p	run5$training$omics$miRNA$pathway_analysis$miRNA2gene$top_pathways_l$hsa-miR-3614-3p	80	ACC	StellarPath GCN
hsa-miR-3614-5p	1	LATE							run2$training$omics$miRNA$pathway_analysis$miRNA2gene$top_pathways_l$hsa-miR-3614-5p	run3$training$omics$miRNA$pathway_analysis$miRNA2gene$top_pathways_l$hsa-miR-3614-5p	run4$training$omics$miRNA$pathway_analysis$miRNA2gene$top_pathways_l$hsa-miR-3614-5p	run5$training$omics$miRNA$pathway_analysis$miRNA2gene$top_pathways_l$hsa-miR-3614-5p	80	ACC	StellarPath GCN
hsa-miR-3651	2	EARLY									run4$training$omics$miRNA$pathway_analysis$miRNA2gene$top_pathways_l$hsa-miR-3651	run5$training$omics$miRNA$pathway_analysis$miRNA2gene$top_pathways_l$hsa-miR-3651	40	ACC	StellarPath GCN
hsa-miR-3677-3p	-2	EARLY						run1$training$omics$miRNA$pathway_analysis$miRNA2gene$top_pathways_l$hsa-miR-3677-3p	run2$training$omics$miRNA$pathway_analysis$miRNA2gene$top_pathways_l$hsa-miR-3677-3p	run3$training$omics$miRNA$pathway_analysis$miRNA2gene$top_pathways_l$hsa-miR-3677-3p	run4$training$omics$miRNA$pathway_analysis$miRNA2gene$top_pathways_l$hsa-miR-3677-3p		80	ACC	StellarPath GCN
hsa-miR-3677-5p	-2	EARLY						run1$training$omics$miRNA$pathway_analysis$miRNA2gene$top_pathways_l$hsa-miR-3677-5p	run2$training$omics$miRNA$pathway_analysis$miRNA2gene$top_pathways_l$hsa-miR-3677-5p	run3$training$omics$miRNA$pathway_analysis$miRNA2gene$top_pathways_l$hsa-miR-3677-5p	run4$training$omics$miRNA$pathway_analysis$miRNA2gene$top_pathways_l$hsa-miR-3677-5p		80	ACC	StellarPath GCN
hsa-miR-3912-5p	1	LATE									run4$training$omics$miRNA$pathway_analysis$miRNA2gene$top_pathways_l$hsa-miR-3912-5p	run5$training$omics$miRNA$pathway_analysis$miRNA2gene$top_pathways_l$hsa-miR-3912-5p	40	ACC	StellarPath GCN
hsa-miR-433-3p	-1	LATE										run5$training$omics$miRNA$pathway_analysis$miRNA2gene$top_pathways_l$hsa-miR-433-3p	20	ACC	StellarPath GCN
hsa-miR-433-5p	-1	LATE										run5$training$omics$miRNA$pathway_analysis$miRNA2gene$top_pathways_l$hsa-miR-433-5p	20	ACC	StellarPath GCN
hsa-miR-466	1	LATE						run1$training$omics$miRNA$pathway_analysis$miRNA2gene$top_pathways_l$hsa-miR-466	run2$training$omics$miRNA$pathway_analysis$miRNA2gene$top_pathways_l$hsa-miR-466	run3$training$omics$miRNA$pathway_analysis$miRNA2gene$top_pathways_l$hsa-miR-466	run4$training$omics$miRNA$pathway_analysis$miRNA2gene$top_pathways_l$hsa-miR-466	run5$training$omics$miRNA$pathway_analysis$miRNA2gene$top_pathways_l$hsa-miR-466	100	ACC	StellarPath GCN
hsa-miR-487a-3p	-1	LATE										run5$training$omics$miRNA$pathway_analysis$miRNA2gene$top_pathways_l$hsa-miR-487a-3p	20	ACC	StellarPath GCN
hsa-miR-487a-5p	-1	LATE										run5$training$omics$miRNA$pathway_analysis$miRNA2gene$top_pathways_l$hsa-miR-487a-5p	20	ACC	StellarPath GCN
hsa-miR-490-3p	1	LATE						run1$training$omics$miRNA$pathway_analysis$miRNA2gene$top_pathways_l$hsa-miR-490-3p	run2$training$omics$miRNA$pathway_analysis$miRNA2gene$top_pathways_l$hsa-miR-490-3p	run3$training$omics$miRNA$pathway_analysis$miRNA2gene$top_pathways_l$hsa-miR-490-3p	run4$training$omics$miRNA$pathway_analysis$miRNA2gene$top_pathways_l$hsa-miR-490-3p	run5$training$omics$miRNA$pathway_analysis$miRNA2gene$top_pathways_l$hsa-miR-490-3p	100	ACC	StellarPath GCN
hsa-miR-490-5p	1	LATE						run1$training$omics$miRNA$pathway_analysis$miRNA2gene$top_pathways_l$hsa-miR-490-5p	run2$training$omics$miRNA$pathway_analysis$miRNA2gene$top_pathways_l$hsa-miR-490-5p	run3$training$omics$miRNA$pathway_analysis$miRNA2gene$top_pathways_l$hsa-miR-490-5p	run4$training$omics$miRNA$pathway_analysis$miRNA2gene$top_pathways_l$hsa-miR-490-5p	run5$training$omics$miRNA$pathway_analysis$miRNA2gene$top_pathways_l$hsa-miR-490-5p	100	ACC	StellarPath GCN
hsa-miR-507	-2	EARLY						run1$training$omics$miRNA$pathway_analysis$miRNA2gene$top_pathways_l$hsa-miR-507	run2$training$omics$miRNA$pathway_analysis$miRNA2gene$top_pathways_l$hsa-miR-507	run3$training$omics$miRNA$pathway_analysis$miRNA2gene$top_pathways_l$hsa-miR-507	run4$training$omics$miRNA$pathway_analysis$miRNA2gene$top_pathways_l$hsa-miR-507	run5$training$omics$miRNA$pathway_analysis$miRNA2gene$top_pathways_l$hsa-miR-507	100	ACC	StellarPath GCN
hsa-miR-510-5p	-2	EARLY						run1$training$omics$miRNA$pathway_analysis$miRNA2gene$top_pathways_l$hsa-miR-510-5p	run2$training$omics$miRNA$pathway_analysis$miRNA2gene$top_pathways_l$hsa-miR-510-5p	run3$training$omics$miRNA$pathway_analysis$miRNA2gene$top_pathways_l$hsa-miR-510-5p	run4$training$omics$miRNA$pathway_analysis$miRNA2gene$top_pathways_l$hsa-miR-510-5p	run5$training$omics$miRNA$pathway_analysis$miRNA2gene$top_pathways_l$hsa-miR-510-5p	100	ACC	StellarPath GCN
hsa-miR-513a-3p	-2	EARLY									run4$training$omics$miRNA$pathway_analysis$miRNA2gene$top_pathways_l$hsa-miR-513a-3p	run5$training$omics$miRNA$pathway_analysis$miRNA2gene$top_pathways_l$hsa-miR-513a-3p	40	ACC	StellarPath GCN
hsa-miR-513a-5p	-2	EARLY						run1$training$omics$miRNA$pathway_analysis$miRNA2gene$top_pathways_l$hsa-miR-513a-5p	run2$training$omics$miRNA$pathway_analysis$miRNA2gene$top_pathways_l$hsa-miR-513a-5p	run3$training$omics$miRNA$pathway_analysis$miRNA2gene$top_pathways_l$hsa-miR-513a-5p	run4$training$omics$miRNA$pathway_analysis$miRNA2gene$top_pathways_l$hsa-miR-513a-5p	run5$training$omics$miRNA$pathway_analysis$miRNA2gene$top_pathways_l$hsa-miR-513a-5p	100	ACC	StellarPath GCN
hsa-miR-513b-3p	-2	EARLY						run1$training$omics$miRNA$pathway_analysis$miRNA2gene$top_pathways_l$hsa-miR-513b-3p	run2$training$omics$miRNA$pathway_analysis$miRNA2gene$top_pathways_l$hsa-miR-513b-3p	run3$training$omics$miRNA$pathway_analysis$miRNA2gene$top_pathways_l$hsa-miR-513b-3p	run4$training$omics$miRNA$pathway_analysis$miRNA2gene$top_pathways_l$hsa-miR-513b-3p	run5$training$omics$miRNA$pathway_analysis$miRNA2gene$top_pathways_l$hsa-miR-513b-3p	100	ACC	StellarPath GCN
hsa-miR-513b-5p	-2	EARLY						run1$training$omics$miRNA$pathway_analysis$miRNA2gene$top_pathways_l$hsa-miR-513b-5p	run2$training$omics$miRNA$pathway_analysis$miRNA2gene$top_pathways_l$hsa-miR-513b-5p	run3$training$omics$miRNA$pathway_analysis$miRNA2gene$top_pathways_l$hsa-miR-513b-5p	run4$training$omics$miRNA$pathway_analysis$miRNA2gene$top_pathways_l$hsa-miR-513b-5p	run5$training$omics$miRNA$pathway_analysis$miRNA2gene$top_pathways_l$hsa-miR-513b-5p	100	ACC	StellarPath GCN
hsa-miR-513c-3p	-2	EARLY							run2$training$omics$miRNA$pathway_analysis$miRNA2gene$top_pathways_l$hsa-miR-513c-3p		run4$training$omics$miRNA$pathway_analysis$miRNA2gene$top_pathways_l$hsa-miR-513c-3p	run5$training$omics$miRNA$pathway_analysis$miRNA2gene$top_pathways_l$hsa-miR-513c-3p	60	ACC	StellarPath GCN
hsa-miR-513c-5p	-2	EARLY							run2$training$omics$miRNA$pathway_analysis$miRNA2gene$top_pathways_l$hsa-miR-513c-5p	run3$training$omics$miRNA$pathway_analysis$miRNA2gene$top_pathways_l$hsa-miR-513c-5p	run4$training$omics$miRNA$pathway_analysis$miRNA2gene$top_pathways_l$hsa-miR-513c-5p	run5$training$omics$miRNA$pathway_analysis$miRNA2gene$top_pathways_l$hsa-miR-513c-5p	80	ACC	StellarPath GCN
hsa-miR-541-3p	-1	LATE										run5$training$omics$miRNA$pathway_analysis$miRNA2gene$top_pathways_l$hsa-miR-541-3p	20	ACC	StellarPath GCN
hsa-miR-541-5p	-1	LATE										run5$training$omics$miRNA$pathway_analysis$miRNA2gene$top_pathways_l$hsa-miR-541-5p	20	ACC	StellarPath GCN
hsa-miR-548v	1	LATE						run1$training$omics$miRNA$pathway_analysis$miRNA2gene$top_pathways_l$hsa-miR-548v	run2$training$omics$miRNA$pathway_analysis$miRNA2gene$top_pathways_l$hsa-miR-548v	run3$training$omics$miRNA$pathway_analysis$miRNA2gene$top_pathways_l$hsa-miR-548v	run4$training$omics$miRNA$pathway_analysis$miRNA2gene$top_pathways_l$hsa-miR-548v	run5$training$omics$miRNA$pathway_analysis$miRNA2gene$top_pathways_l$hsa-miR-548v	100	ACC	StellarPath GCN
hsa-miR-552-3p	1	LATE						run1$training$omics$miRNA$pathway_analysis$miRNA2gene$top_pathways_l$hsa-miR-552-3p	run2$training$omics$miRNA$pathway_analysis$miRNA2gene$top_pathways_l$hsa-miR-552-3p	run3$training$omics$miRNA$pathway_analysis$miRNA2gene$top_pathways_l$hsa-miR-552-3p	run4$training$omics$miRNA$pathway_analysis$miRNA2gene$top_pathways_l$hsa-miR-552-3p	run5$training$omics$miRNA$pathway_analysis$miRNA2gene$top_pathways_l$hsa-miR-552-3p	100	ACC	StellarPath GCN
hsa-miR-552-5p	1	LATE						run1$training$omics$miRNA$pathway_analysis$miRNA2gene$top_pathways_l$hsa-miR-552-5p	run2$training$omics$miRNA$pathway_analysis$miRNA2gene$top_pathways_l$hsa-miR-552-5p	run3$training$omics$miRNA$pathway_analysis$miRNA2gene$top_pathways_l$hsa-miR-552-5p		run5$training$omics$miRNA$pathway_analysis$miRNA2gene$top_pathways_l$hsa-miR-552-5p	80	ACC	StellarPath GCN
hsa-miR-615-3p	-1	LATE											20	ACC	StellarPath GCN
hsa-miR-615-3p	2	EARLY											60	ACC	StellarPath GCN
hsa-miR-615-5p	-1	LATE											20	ACC	StellarPath GCN
hsa-miR-615-5p	2	EARLY											60	ACC	StellarPath GCN
hsa-miR-642a-3p	-1	LATE											40	ACC	StellarPath GCN
hsa-miR-642a-3p	2	EARLY											40	ACC	StellarPath GCN
hsa-miR-642a-5p	-1	LATE											40	ACC	StellarPath GCN
hsa-miR-642a-5p	2	EARLY											40	ACC	StellarPath GCN
hsa-miR-656-5p	-1	LATE										run5$training$omics$miRNA$pathway_analysis$miRNA2gene$top_pathways_l$hsa-miR-656-5p	20	ACC	StellarPath GCN
hsa-miR-659-3p	2	EARLY							run2$training$omics$miRNA$pathway_analysis$miRNA2gene$top_pathways_l$hsa-miR-659-3p	run3$training$omics$miRNA$pathway_analysis$miRNA2gene$top_pathways_l$hsa-miR-659-3p	run4$training$omics$miRNA$pathway_analysis$miRNA2gene$top_pathways_l$hsa-miR-659-3p		60	ACC	StellarPath GCN
hsa-miR-659-5p	2	EARLY							run2$training$omics$miRNA$pathway_analysis$miRNA2gene$top_pathways_l$hsa-miR-659-5p	run3$training$omics$miRNA$pathway_analysis$miRNA2gene$top_pathways_l$hsa-miR-659-5p	run4$training$omics$miRNA$pathway_analysis$miRNA2gene$top_pathways_l$hsa-miR-659-5p		60	ACC	StellarPath GCN
hsa-miR-668-3p	-1	LATE											20	ACC	StellarPath GCN
hsa-miR-668-3p	2	EARLY											60	ACC	StellarPath GCN
hsa-miR-668-5p	-1	LATE											20	ACC	StellarPath GCN
hsa-miR-668-5p	2	EARLY											60	ACC	StellarPath GCN
hsa-miR-767-3p	1	LATE						run1$training$omics$miRNA$pathway_analysis$miRNA2gene$top_pathways_l$hsa-miR-767-3p	run2$training$omics$miRNA$pathway_analysis$miRNA2gene$top_pathways_l$hsa-miR-767-3p	run3$training$omics$miRNA$pathway_analysis$miRNA2gene$top_pathways_l$hsa-miR-767-3p	run4$training$omics$miRNA$pathway_analysis$miRNA2gene$top_pathways_l$hsa-miR-767-3p	run5$training$omics$miRNA$pathway_analysis$miRNA2gene$top_pathways_l$hsa-miR-767-3p	100	ACC	StellarPath GCN
hsa-miR-767-5p	1	LATE						run1$training$omics$miRNA$pathway_analysis$miRNA2gene$top_pathways_l$hsa-miR-767-5p	run2$training$omics$miRNA$pathway_analysis$miRNA2gene$top_pathways_l$hsa-miR-767-5p	run3$training$omics$miRNA$pathway_analysis$miRNA2gene$top_pathways_l$hsa-miR-767-5p	run4$training$omics$miRNA$pathway_analysis$miRNA2gene$top_pathways_l$hsa-miR-767-5p	run5$training$omics$miRNA$pathway_analysis$miRNA2gene$top_pathways_l$hsa-miR-767-5p	100	ACC	StellarPath GCN
hsa-miR-891a-3p	-2	EARLY											40	ACC	StellarPath GCN
hsa-miR-891a-3p	-1	LATE											20	ACC	StellarPath GCN
hsa-miR-891a-3p	1	LATE											20	ACC	StellarPath GCN
hsa-miR-891a-5p	-2	EARLY											40	ACC	StellarPath GCN
hsa-miR-891a-5p	-1	LATE											20	ACC	StellarPath GCN
hsa-miR-891a-5p	1	LATE											20	ACC	StellarPath GCN
hsa-miR-940	2	EARLY						run1$training$omics$miRNA$pathway_analysis$miRNA2gene$top_pathways_l$hsa-miR-940	run2$training$omics$miRNA$pathway_analysis$miRNA2gene$top_pathways_l$hsa-miR-940	run3$training$omics$miRNA$pathway_analysis$miRNA2gene$top_pathways_l$hsa-miR-940	run4$training$omics$miRNA$pathway_analysis$miRNA2gene$top_pathways_l$hsa-miR-940		80	ACC	StellarPath GCN
hsa-miR-942-3p	-2	EARLY										run5$training$omics$miRNA$pathway_analysis$miRNA2gene$top_pathways_l$hsa-miR-942-3p	20	ACC	StellarPath GCN
hsa-miR-942-5p	-2	EARLY										run5$training$omics$miRNA$pathway_analysis$miRNA2gene$top_pathways_l$hsa-miR-942-5p	20	ACC	StellarPath GCN
hsa-miR-96-3p	-1	LATE											20	ACC	StellarPath GCN
hsa-miR-96-3p	2	EARLY											20	ACC	StellarPath GCN
hsa-miR-96-5p	-1	LATE											20	ACC	StellarPath GCN
hsa-miR-96-5p	2	EARLY											20	ACC	StellarPath GCN
IMMUNOGLOBULIN MEDIATED IMMUNE RESPONSE	-1	LATE	1	1	1	1	1	run1$training$omics$gex$pathway_analysis$top_pathways_l$IMMUNOGLOBULIN MEDIATED IMMUNE RESPONSE	run2$training$omics$gex$pathway_analysis$top_pathways_l$IMMUNOGLOBULIN MEDIATED IMMUNE RESPONSE				40	ACC	StellarPath GCN
INTEGRIN-MEDIATED SIGNALING PATHWAY	2	EARLY	1	1	1	1	1					run5$training$omics$gex$pathway_analysis$top_pathways_l$INTEGRIN-MEDIATED SIGNALING PATHWAY	20	ACC	StellarPath GCN
INTRACELLULAR RECEPTOR SIGNALING PATHWAY	-1	LATE	1	1	1	1	1				run4$training$omics$gex$pathway_analysis$top_pathways_l$INTRACELLULAR RECEPTOR SIGNALING PATHWAY		20	ACC	StellarPath GCN
INTRINSIC APOPTOTIC SIGNALING PATHWAY	1	LATE	1	1	1	1	1		run2$training$omics$gex$pathway_analysis$top_pathways_l$INTRINSIC APOPTOTIC SIGNALING PATHWAY				20	ACC	StellarPath GCN
Jak-STAT signaling pathway	2	EARLY	1	1	1	1	1		run2$training$omics$gex$pathway_analysis$top_pathways_l$Jak-STAT signaling pathway				20	ACC	StellarPath GCN
LEUKOCYTE ACTIVATION INVOLVED IN IMMUNE RESPONSE	1	LATE	1	1	1	1	1			run3$training$omics$gex$pathway_analysis$top_pathways_l$LEUKOCYTE ACTIVATION INVOLVED IN IMMUNE RESPONSE			20	ACC	StellarPath GCN
LEUKOCYTE ACTIVATION INVOLVED IN IMMUNE RESPONSE	2	EARLY	0.632456	0.866025	0.933333	0.833333	1				run4$training$omics$gex$pathway_analysis$top_pathways_l$LEUKOCYTE ACTIVATION INVOLVED IN IMMUNE RESPONSE		80	ACC	StellarPath GCN
LEUKOCYTE ACTIVATION INVOLVED IN IMMUNE RESPONSE	2	EARLY	1	0.738549	0.866667	0.666667	1		run2$training$omics$gex$pathway_analysis$top_pathways_l$LEUKOCYTE ACTIVATION INVOLVED IN IMMUNE RESPONSE				80	ACC	StellarPath GCN
LEUKOCYTE ACTIVATION INVOLVED IN IMMUNE RESPONSE	2	EARLY	1	1	1	1	1	run1$training$omics$gex$pathway_analysis$top_pathways_l$LEUKOCYTE ACTIVATION INVOLVED IN IMMUNE RESPONSE					80	ACC	StellarPath GCN
LEUKOCYTE CELL-CELL ADHESION	-1	LATE	1	0.866025	0.933333	0.833333	1					run5$training$omics$gex$pathway_analysis$top_pathways_l$LEUKOCYTE CELL-CELL ADHESION	100	ACC	StellarPath GCN
LEUKOCYTE CELL-CELL ADHESION	-1	LATE	1	1	1	1	1	run1$training$omics$gex$pathway_analysis$top_pathways_l$LEUKOCYTE CELL-CELL ADHESION					100	ACC	StellarPath GCN
Long-term depression	-1	LATE	1	1	1	1	1					run5$training$omics$gex$pathway_analysis$top_pathways_l$Long-term depression	20	ACC	StellarPath GCN
LYMPHOCYTE ACTIVATION INVOLVED IN IMMUNE RESPONSE	-1	LATE	1	0.866025	0.933333	0.833333	1				run4$training$omics$gex$pathway_analysis$top_pathways_l$LYMPHOCYTE ACTIVATION INVOLVED IN IMMUNE RESPONSE		40	ACC	StellarPath GCN
LYMPHOCYTE ACTIVATION INVOLVED IN IMMUNE RESPONSE	1	LATE	1	0.866025	0.933333	0.833333	1		run2$training$omics$gex$pathway_analysis$top_pathways_l$LYMPHOCYTE ACTIVATION INVOLVED IN IMMUNE RESPONSE				40	ACC	StellarPath GCN
LYMPHOCYTE ACTIVATION INVOLVED IN IMMUNE RESPONSE	1	LATE	1	1	1	1	1			run3$training$omics$gex$pathway_analysis$top_pathways_l$LYMPHOCYTE ACTIVATION INVOLVED IN IMMUNE RESPONSE			40	ACC	StellarPath GCN
LYMPHOCYTE COSTIMULATION	-1	LATE										run5$training$omics$gex$pathway_analysis$top_pathways_l$LYMPHOCYTE COSTIMULATION	20	ACC	StellarPath GCN
MAINTENANCE OF CELL NUMBER	1	LATE	1	1	1	1	1		run2$training$omics$gex$pathway_analysis$top_pathways_l$MAINTENANCE OF CELL NUMBER				20	ACC	StellarPath GCN
Malaria	-1	LATE	1	1	1	1	1	run1$training$omics$gex$pathway_analysis$top_pathways_l$Malaria					20	ACC	StellarPath GCN
MAPK CASCADE	2	EARLY	1	1	1	1	1	run1$training$omics$gex$pathway_analysis$top_pathways_l$MAPK CASCADE			run4$training$omics$gex$pathway_analysis$top_pathways_l$MAPK CASCADE	run5$training$omics$gex$pathway_analysis$top_pathways_l$MAPK CASCADE	60	ACC	StellarPath GCN
Measles	-1	LATE	1	1	1	1	1		run2$training$omics$gex$pathway_analysis$top_pathways_l$Measles	run3$training$omics$gex$pathway_analysis$top_pathways_l$Measles		run5$training$omics$gex$pathway_analysis$top_pathways_l$Measles	60	ACC	StellarPath GCN
MEIOSIS I	1	LATE	1	1	1	1	1	run1$training$omics$gex$pathway_analysis$top_pathways_l$MEIOSIS I				run5$training$omics$gex$pathway_analysis$top_pathways_l$MEIOSIS I	40	ACC	StellarPath GCN
MYELOID CELL ACTIVATION INVOLVED IN IMMUNE RESPONSE	-1	LATE	1	1	1	1	1	run1$training$omics$gex$pathway_analysis$top_pathways_l$MYELOID CELL ACTIVATION INVOLVED IN IMMUNE RESPONSE	run2$training$omics$gex$pathway_analysis$top_pathways_l$MYELOID CELL ACTIVATION INVOLVED IN IMMUNE RESPONSE	run3$training$omics$gex$pathway_analysis$top_pathways_l$MYELOID CELL ACTIVATION INVOLVED IN IMMUNE RESPONSE		run5$training$omics$gex$pathway_analysis$top_pathways_l$MYELOID CELL ACTIVATION INVOLVED IN IMMUNE RESPONSE	80	ACC	StellarPath GCN
MYELOID LEUKOCYTE ACTIVATION	2	EARLY	1	1	1	1	1	run1$training$omics$gex$pathway_analysis$top_pathways_l$MYELOID LEUKOCYTE ACTIVATION	run2$training$omics$gex$pathway_analysis$top_pathways_l$MYELOID LEUKOCYTE ACTIVATION	run3$training$omics$gex$pathway_analysis$top_pathways_l$MYELOID LEUKOCYTE ACTIVATION	run4$training$omics$gex$pathway_analysis$top_pathways_l$MYELOID LEUKOCYTE ACTIVATION	run5$training$omics$gex$pathway_analysis$top_pathways_l$MYELOID LEUKOCYTE ACTIVATION	100	ACC	StellarPath GCN
MYELOID LEUKOCYTE MEDIATED IMMUNITY	-1	LATE						run1$training$omics$gex$pathway_analysis$top_pathways_l$MYELOID LEUKOCYTE MEDIATED IMMUNITY	run2$training$omics$gex$pathway_analysis$top_pathways_l$MYELOID LEUKOCYTE MEDIATED IMMUNITY				40	ACC	StellarPath GCN
NATURAL KILLER CELL ACTIVATION	-1	LATE	1	1	1	1	1	run1$training$omics$gex$pathway_analysis$top_pathways_l$NATURAL KILLER CELL ACTIVATION	run2$training$omics$gex$pathway_analysis$top_pathways_l$NATURAL KILLER CELL ACTIVATION	run3$training$omics$gex$pathway_analysis$top_pathways_l$NATURAL KILLER CELL ACTIVATION	run4$training$omics$gex$pathway_analysis$top_pathways_l$NATURAL KILLER CELL ACTIVATION		80	ACC	StellarPath GCN
Natural killer cell mediated cytotoxicity	-1	LATE	1	0.866025	0.933333	0.833333	1	run1$training$omics$gex$pathway_analysis$top_pathways_l$Natural killer cell mediated cytotoxicity					20	ACC	StellarPath GCN
Natural killer cell mediated cytotoxicity	2	EARLY	1	1	1	1	1					run5$training$omics$gex$pathway_analysis$top_pathways_l$Natural killer cell mediated cytotoxicity	20	ACC	StellarPath GCN
NEGATIVE REGULATION OF ADAPTIVE IMMUNE RESPONSE	-1	LATE											20	ACC	StellarPath GCN
NEGATIVE REGULATION OF ADAPTIVE IMMUNE RESPONSE	2	EARLY	1	1	1	1	1	run1$training$omics$gex$pathway_analysis$top_pathways_l$NEGATIVE REGULATION OF ADAPTIVE IMMUNE RESPONSE					20	ACC	StellarPath GCN
NEGATIVE REGULATION OF B CELL ACTIVATION	-1	LATE										run5$training$omics$gex$pathway_analysis$top_pathways_l$NEGATIVE REGULATION OF B CELL ACTIVATION	20	ACC	StellarPath GCN
NEGATIVE REGULATION OF CANONICAL WNT SIGNALING PATHWAY	-1	LATE	1	0.612372	0.8	0.5	1			run3$training$omics$gex$pathway_analysis$top_pathways_l$NEGATIVE REGULATION OF CANONICAL WNT SIGNALING PATHWAY	run4$training$omics$gex$pathway_analysis$top_pathways_l$NEGATIVE REGULATION OF CANONICAL WNT SIGNALING PATHWAY		40	ACC	StellarPath GCN
NEGATIVE REGULATION OF CELL GROWTH	1	LATE	1	1	1	1	1	run1$training$omics$gex$pathway_analysis$top_pathways_l$NEGATIVE REGULATION OF CELL GROWTH					40	ACC	StellarPath GCN
NEGATIVE REGULATION OF CELL GROWTH	2	EARLY	1	1	1	1	1		run2$training$omics$gex$pathway_analysis$top_pathways_l$NEGATIVE REGULATION OF CELL GROWTH				20	ACC	StellarPath GCN
NEGATIVE REGULATION OF CELL-CELL ADHESION	-1	LATE	1	1	1	1	1					run5$training$omics$gex$pathway_analysis$top_pathways_l$NEGATIVE REGULATION OF CELL-CELL ADHESION	20	ACC	StellarPath GCN
NEGATIVE REGULATION OF CELL-CELL ADHESION	2	EARLY	1	1	1	1	1	run1$training$omics$gex$pathway_analysis$top_pathways_l$NEGATIVE REGULATION OF CELL-CELL ADHESION					60	ACC	StellarPath GCN
NEGATIVE REGULATION OF EXTRINSIC APOPTOTIC SIGNALING PATHWAY	-1	LATE	1	1	1	1	1				run4$training$omics$gex$pathway_analysis$top_pathways_l$NEGATIVE REGULATION OF EXTRINSIC APOPTOTIC SIGNALING PATHWAY	run5$training$omics$gex$pathway_analysis$top_pathways_l$NEGATIVE REGULATION OF EXTRINSIC APOPTOTIC SIGNALING PATHWAY	40	ACC	StellarPath GCN
NEGATIVE REGULATION OF HEMOPOIESIS	-1	LATE	1	1	1	1	1					run5$training$omics$gex$pathway_analysis$top_pathways_l$NEGATIVE REGULATION OF HEMOPOIESIS	20	ACC	StellarPath GCN
NEGATIVE REGULATION OF HEMOPOIESIS	2	EARLY	1	1	1	1	1	run1$training$omics$gex$pathway_analysis$top_pathways_l$NEGATIVE REGULATION OF HEMOPOIESIS					20	ACC	StellarPath GCN
NEGATIVE REGULATION OF IMMUNE RESPONSE	-1	LATE	1	1	1	1	1				run4$training$omics$gex$pathway_analysis$top_pathways_l$NEGATIVE REGULATION OF IMMUNE RESPONSE		20	ACC	StellarPath GCN
NEGATIVE REGULATION OF IMMUNE RESPONSE	2	EARLY	1	1	1	1	1	run1$training$omics$gex$pathway_analysis$top_pathways_l$NEGATIVE REGULATION OF IMMUNE RESPONSE					60	ACC	StellarPath GCN
NEGATIVE REGULATION OF IMMUNE RESPONSE	2	EARLY	1	0.872872	0.933333	1	0.888889		run2$training$omics$gex$pathway_analysis$top_pathways_l$NEGATIVE REGULATION OF IMMUNE RESPONSE				60	ACC	StellarPath GCN
NEGATIVE REGULATION OF INFLAMMATORY RESPONSE	-1	LATE	1	1	1	1	1		run2$training$omics$gex$pathway_analysis$top_pathways_l$NEGATIVE REGULATION OF INFLAMMATORY RESPONSE				60	ACC	StellarPath GCN
NEGATIVE REGULATION OF INFLAMMATORY RESPONSE	1	LATE	1	1	1	1	1			run3$training$omics$gex$pathway_analysis$top_pathways_l$NEGATIVE REGULATION OF INFLAMMATORY RESPONSE			20	ACC	StellarPath GCN
NEGATIVE REGULATION OF INFLAMMATORY RESPONSE	2	EARLY	1	1	1	1	1	run1$training$omics$gex$pathway_analysis$top_pathways_l$NEGATIVE REGULATION OF INFLAMMATORY RESPONSE					20	ACC	StellarPath GCN
NEGATIVE REGULATION OF LEUKOCYTE ACTIVATION	-1	LATE											20	ACC	StellarPath GCN
NEGATIVE REGULATION OF LEUKOCYTE ACTIVATION	2	EARLY	1	1	1	1	1	run1$training$omics$gex$pathway_analysis$top_pathways_l$NEGATIVE REGULATION OF LEUKOCYTE ACTIVATION					80	ACC	StellarPath GCN
NEGATIVE REGULATION OF LEUKOCYTE CELL-CELL ADHESION	-1	LATE											20	ACC	StellarPath GCN
NEGATIVE REGULATION OF LEUKOCYTE CELL-CELL ADHESION	2	EARLY	1	1	1	1	1	run1$training$omics$gex$pathway_analysis$top_pathways_l$NEGATIVE REGULATION OF LEUKOCYTE CELL-CELL ADHESION					40	ACC	StellarPath GCN
NEGATIVE REGULATION OF LEUKOCYTE MEDIATED IMMUNITY	-1	LATE	1	1	1	1	1				run4$training$omics$gex$pathway_analysis$top_pathways_l$NEGATIVE REGULATION OF LEUKOCYTE MEDIATED IMMUNITY		40	ACC	StellarPath GCN
NEGATIVE REGULATION OF LEUKOCYTE MEDIATED IMMUNITY	2	EARLY	1	1	1	1	1	run1$training$omics$gex$pathway_analysis$top_pathways_l$NEGATIVE REGULATION OF LEUKOCYTE MEDIATED IMMUNITY					20	ACC	StellarPath GCN
NEGATIVE REGULATION OF LYMPHOCYTE ACTIVATION	-1	LATE											40	ACC	StellarPath GCN
NEGATIVE REGULATION OF LYMPHOCYTE ACTIVATION	2	EARLY	1	1	1	1	1	run1$training$omics$gex$pathway_analysis$top_pathways_l$NEGATIVE REGULATION OF LYMPHOCYTE ACTIVATION					60	ACC	StellarPath GCN
NEGATIVE REGULATION OF LYMPHOCYTE MEDIATED IMMUNITY	-1	LATE											20	ACC	StellarPath GCN
NEGATIVE REGULATION OF LYMPHOCYTE MEDIATED IMMUNITY	2	EARLY	1	1	1	1	1	run1$training$omics$gex$pathway_analysis$top_pathways_l$NEGATIVE REGULATION OF LYMPHOCYTE MEDIATED IMMUNITY					20	ACC	StellarPath GCN
NEGATIVE REGULATION OF MAPK CASCADE	-1	LATE	1	1	1	1	1			run3$training$omics$gex$pathway_analysis$top_pathways_l$NEGATIVE REGULATION OF MAPK CASCADE			60	ACC	StellarPath GCN
NEGATIVE REGULATION OF MAPK CASCADE	-1	LATE	0.632456	0.866025	0.933333	0.833333	1				run4$training$omics$gex$pathway_analysis$top_pathways_l$NEGATIVE REGULATION OF MAPK CASCADE		60	ACC	StellarPath GCN
NEGATIVE REGULATION OF MAPK CASCADE	2	EARLY	1	1	1	1	1	run1$training$omics$gex$pathway_analysis$top_pathways_l$NEGATIVE REGULATION OF MAPK CASCADE					40	ACC	StellarPath GCN
NEGATIVE REGULATION OF NEUROGENESIS	2	EARLY	1	1	1	1	1					run5$training$omics$gex$pathway_analysis$top_pathways_l$NEGATIVE REGULATION OF NEUROGENESIS	20	ACC	StellarPath GCN
NEGATIVE REGULATION OF T CELL ACTIVATION	-1	LATE											20	ACC	StellarPath GCN
NEGATIVE REGULATION OF T CELL ACTIVATION	2	EARLY	1	1	1	1	1	run1$training$omics$gex$pathway_analysis$top_pathways_l$NEGATIVE REGULATION OF T CELL ACTIVATION					40	ACC	StellarPath GCN
NEGATIVE REGULATION OF T CELL MEDIATED IMMUNITY	2	EARLY	1	1	1	1	1	run1$training$omics$gex$pathway_analysis$top_pathways_l$NEGATIVE REGULATION OF T CELL MEDIATED IMMUNITY					20	ACC	StellarPath GCN
NEGATIVE REGULATION OF WNT SIGNALING PATHWAY	-1	LATE	1	1	1	1	1		run2$training$omics$gex$pathway_analysis$top_pathways_l$NEGATIVE REGULATION OF WNT SIGNALING PATHWAY	run3$training$omics$gex$pathway_analysis$top_pathways_l$NEGATIVE REGULATION OF WNT SIGNALING PATHWAY	run4$training$omics$gex$pathway_analysis$top_pathways_l$NEGATIVE REGULATION OF WNT SIGNALING PATHWAY	run5$training$omics$gex$pathway_analysis$top_pathways_l$NEGATIVE REGULATION OF WNT SIGNALING PATHWAY	80	ACC	StellarPath GCN
NEURON RECOGNITION	-2	EARLY						run1$training$omics$gex$pathway_analysis$top_pathways_l$NEURON RECOGNITION	run2$training$omics$gex$pathway_analysis$top_pathways_l$NEURON RECOGNITION	run3$training$omics$gex$pathway_analysis$top_pathways_l$NEURON RECOGNITION			60	ACC	StellarPath GCN
Neurotrophin signaling pathway	-2	EARLY										run5$training$omics$gex$pathway_analysis$top_pathways_l$Neurotrophin signaling pathway	20	ACC	StellarPath GCN
NOD-like receptor signaling pathway	-1	LATE						run1$training$omics$gex$pathway_analysis$top_pathways_l$NOD-like receptor signaling pathway					20	ACC	StellarPath GCN
Phagosome	2	EARLY	1	1	1	1	1	run1$training$omics$gex$pathway_analysis$top_pathways_l$Phagosome					80	ACC	StellarPath GCN
Phagosome	2	EARLY	1	0.738549	0.866667	0.666667	1		run2$training$omics$gex$pathway_analysis$top_pathways_l$Phagosome				80	ACC	StellarPath GCN
PID_BCR_5PATHWAY	-1	LATE	1	1	1	1	1		run2$training$omics$gex$pathway_analysis$top_pathways_l$PID_BCR_5PATHWAY				20	ACC	StellarPath GCN
PID_IL12_2PATHWAY	-1	LATE	1	1	1	1	1	run1$training$omics$gex$pathway_analysis$top_pathways_l$PID_IL12_2PATHWAY	run2$training$omics$gex$pathway_analysis$top_pathways_l$PID_IL12_2PATHWAY		run4$training$omics$gex$pathway_analysis$top_pathways_l$PID_IL12_2PATHWAY	run5$training$omics$gex$pathway_analysis$top_pathways_l$PID_IL12_2PATHWAY	80	ACC	StellarPath GCN
PID_INTEGRIN1_PATHWAY	2	EARLY	1	1	1	1	1			run3$training$omics$gex$pathway_analysis$top_pathways_l$PID_INTEGRIN1_PATHWAY		run5$training$omics$gex$pathway_analysis$top_pathways_l$PID_INTEGRIN1_PATHWAY	40	ACC	StellarPath GCN
PID_P53_DOWNSTREAM_PATHWAY	1	LATE	1	1	1	1	1					run5$training$omics$gex$pathway_analysis$top_pathways_l$PID_P53_DOWNSTREAM_PATHWAY	20	ACC	StellarPath GCN
PID_PLK1_PATHWAY	1	LATE	1	1	1	1	1					run5$training$omics$gex$pathway_analysis$top_pathways_l$PID_PLK1_PATHWAY	20	ACC	StellarPath GCN
PLATELET ACTIVATION	-1	LATE	1	0.866025	0.933333	0.833333	1			run3$training$omics$gex$pathway_analysis$top_pathways_l$PLATELET ACTIVATION			60	ACC	StellarPath GCN
PLATELET ACTIVATION	-1	LATE	1	1	1	1	1				run4$training$omics$gex$pathway_analysis$top_pathways_l$PLATELET ACTIVATION		60	ACC	StellarPath GCN
POSITIVE REGULATION OF ACUTE INFLAMMATORY RESPONSE	-1	LATE							run2$training$omics$gex$pathway_analysis$top_pathways_l$POSITIVE REGULATION OF ACUTE INFLAMMATORY RESPONSE				20	ACC	StellarPath GCN
POSITIVE REGULATION OF ADAPTIVE IMMUNE RESPONSE	-1	LATE	1	1	1	1	1	run1$training$omics$gex$pathway_analysis$top_pathways_l$POSITIVE REGULATION OF ADAPTIVE IMMUNE RESPONSE	run2$training$omics$gex$pathway_analysis$top_pathways_l$POSITIVE REGULATION OF ADAPTIVE IMMUNE RESPONSE	run3$training$omics$gex$pathway_analysis$top_pathways_l$POSITIVE REGULATION OF ADAPTIVE IMMUNE RESPONSE	run4$training$omics$gex$pathway_analysis$top_pathways_l$POSITIVE REGULATION OF ADAPTIVE IMMUNE RESPONSE		80	ACC	StellarPath GCN
POSITIVE REGULATION OF ALPHA-BETA T CELL ACTIVATION	-1	LATE	1	0.866025	0.933333	0.833333	1			run3$training$omics$gex$pathway_analysis$top_pathways_l$POSITIVE REGULATION OF ALPHA-BETA T CELL ACTIVATION		run5$training$omics$gex$pathway_analysis$top_pathways_l$POSITIVE REGULATION OF ALPHA-BETA T CELL ACTIVATION	40	ACC	StellarPath GCN
POSITIVE REGULATION OF CALCIUM-MEDIATED SIGNALING	-1	LATE	1	1	1	1	1					run5$training$omics$gex$pathway_analysis$top_pathways_l$POSITIVE REGULATION OF CALCIUM-MEDIATED SIGNALING	20	ACC	StellarPath GCN
POSITIVE REGULATION OF CANONICAL WNT SIGNALING PATHWAY	1	LATE	1	1	1	1	1	run1$training$omics$gex$pathway_analysis$top_pathways_l$POSITIVE REGULATION OF CANONICAL WNT SIGNALING PATHWAY					20	ACC	StellarPath GCN
POSITIVE REGULATION OF CATION CHANNEL ACTIVITY	-1	LATE	1	1	1	1	1	run1$training$omics$gex$pathway_analysis$top_pathways_l$POSITIVE REGULATION OF CATION CHANNEL ACTIVITY	run2$training$omics$gex$pathway_analysis$top_pathways_l$POSITIVE REGULATION OF CATION CHANNEL ACTIVITY		run4$training$omics$gex$pathway_analysis$top_pathways_l$POSITIVE REGULATION OF CATION CHANNEL ACTIVITY		60	ACC	StellarPath GCN
POSITIVE REGULATION OF CELL GROWTH	-2	EARLY											20	ACC	StellarPath GCN
POSITIVE REGULATION OF CELL GROWTH	-1	LATE	1	0.612372	0.8	0.5	1				run4$training$omics$gex$pathway_analysis$top_pathways_l$POSITIVE REGULATION OF CELL GROWTH		60	ACC	StellarPath GCN
POSITIVE REGULATION OF CELL GROWTH	-1	LATE	1	1	1	1	1		run2$training$omics$gex$pathway_analysis$top_pathways_l$POSITIVE REGULATION OF CELL GROWTH				60	ACC	StellarPath GCN
POSITIVE REGULATION OF CELL KILLING	2	EARLY	1	1	1	1	1					run5$training$omics$gex$pathway_analysis$top_pathways_l$POSITIVE REGULATION OF CELL KILLING	20	ACC	StellarPath GCN
POSITIVE REGULATION OF CELL-SUBSTRATE ADHESION	-1	LATE	1	1	1	1	1		run2$training$omics$gex$pathway_analysis$top_pathways_l$POSITIVE REGULATION OF CELL-SUBSTRATE ADHESION	run3$training$omics$gex$pathway_analysis$top_pathways_l$POSITIVE REGULATION OF CELL-SUBSTRATE ADHESION	run4$training$omics$gex$pathway_analysis$top_pathways_l$POSITIVE REGULATION OF CELL-SUBSTRATE ADHESION		60	ACC	StellarPath GCN
POSITIVE REGULATION OF CHEMOKINE PRODUCTION	-1	LATE	1	0.866025	0.933333	0.833333	1	run1$training$omics$gex$pathway_analysis$top_pathways_l$POSITIVE REGULATION OF CHEMOKINE PRODUCTION					20	ACC	StellarPath GCN
POSITIVE REGULATION OF GLIOGENESIS	-1	LATE	1	1	1	1	1			run3$training$omics$gex$pathway_analysis$top_pathways_l$POSITIVE REGULATION OF GLIOGENESIS		run5$training$omics$gex$pathway_analysis$top_pathways_l$POSITIVE REGULATION OF GLIOGENESIS	40	ACC	StellarPath GCN
POSITIVE REGULATION OF HEMOPOIESIS	-1	LATE	1	1	1	1	1			run3$training$omics$gex$pathway_analysis$top_pathways_l$POSITIVE REGULATION OF HEMOPOIESIS			20	ACC	StellarPath GCN
POSITIVE REGULATION OF HEMOPOIESIS	1	LATE	1	1	1	1	1				run4$training$omics$gex$pathway_analysis$top_pathways_l$POSITIVE REGULATION OF HEMOPOIESIS		20	ACC	StellarPath GCN
POSITIVE REGULATION OF HEMOPOIESIS	2	EARLY	1	1	1	1	1	run1$training$omics$gex$pathway_analysis$top_pathways_l$POSITIVE REGULATION OF HEMOPOIESIS					40	ACC	StellarPath GCN
POSITIVE REGULATION OF I-KAPPAB KINASE/NF-KAPPAB SIGNALING	2	EARLY	1	1	1	1	1	run1$training$omics$gex$pathway_analysis$top_pathways_l$POSITIVE REGULATION OF I-KAPPAB KINASE/NF-KAPPAB SIGNALING	run2$training$omics$gex$pathway_analysis$top_pathways_l$POSITIVE REGULATION OF I-KAPPAB KINASE/NF-KAPPAB SIGNALING		run4$training$omics$gex$pathway_analysis$top_pathways_l$POSITIVE REGULATION OF I-KAPPAB KINASE/NF-KAPPAB SIGNALING	run5$training$omics$gex$pathway_analysis$top_pathways_l$POSITIVE REGULATION OF I-KAPPAB KINASE/NF-KAPPAB SIGNALING	80	ACC	StellarPath GCN
POSITIVE REGULATION OF INFLAMMATORY RESPONSE	-1	LATE	0.632456	0.738549	0.866667	0.666667	1		run2$training$omics$gex$pathway_analysis$top_pathways_l$POSITIVE REGULATION OF INFLAMMATORY RESPONSE				80	ACC	StellarPath GCN
POSITIVE REGULATION OF INFLAMMATORY RESPONSE	-1	LATE	1	1	1	1	1			run3$training$omics$gex$pathway_analysis$top_pathways_l$POSITIVE REGULATION OF INFLAMMATORY RESPONSE			80	ACC	StellarPath GCN
POSITIVE REGULATION OF INFLAMMATORY RESPONSE	2	EARLY	1	1	1	1	1				run4$training$omics$gex$pathway_analysis$top_pathways_l$POSITIVE REGULATION OF INFLAMMATORY RESPONSE		20	ACC	StellarPath GCN
POSITIVE REGULATION OF INNATE IMMUNE RESPONSE	-1	LATE											60	ACC	StellarPath GCN
POSITIVE REGULATION OF INNATE IMMUNE RESPONSE	2	EARLY	1	1	1	1	1				run4$training$omics$gex$pathway_analysis$top_pathways_l$POSITIVE REGULATION OF INNATE IMMUNE RESPONSE		20	ACC	StellarPath GCN
POSITIVE REGULATION OF INTERFERON-GAMMA PRODUCTION	-1	LATE	0.632456	0.612372	0.8	0.5	1			run3$training$omics$gex$pathway_analysis$top_pathways_l$POSITIVE REGULATION OF INTERFERON-GAMMA PRODUCTION			80	ACC	StellarPath GCN
POSITIVE REGULATION OF INTERFERON-GAMMA PRODUCTION	-1	LATE	1	1	1	1	1				run4$training$omics$gex$pathway_analysis$top_pathways_l$POSITIVE REGULATION OF INTERFERON-GAMMA PRODUCTION		80	ACC	StellarPath GCN
POSITIVE REGULATION OF INTERFERON-GAMMA PRODUCTION	-1	LATE	0.632456	0.480384	0.733333	0.333333	1		run2$training$omics$gex$pathway_analysis$top_pathways_l$POSITIVE REGULATION OF INTERFERON-GAMMA PRODUCTION				80	ACC	StellarPath GCN
POSITIVE REGULATION OF INTERLEUKIN-1 BETA PRODUCTION	-1	LATE											20	ACC	StellarPath GCN
POSITIVE REGULATION OF INTERLEUKIN-1 BETA PRODUCTION	2	EARLY	1	1	1	1	1				run4$training$omics$gex$pathway_analysis$top_pathways_l$POSITIVE REGULATION OF INTERLEUKIN-1 BETA PRODUCTION		20	ACC	StellarPath GCN
POSITIVE REGULATION OF INTERLEUKIN-1 PRODUCTION	-1	LATE											20	ACC	StellarPath GCN
POSITIVE REGULATION OF INTERLEUKIN-1 PRODUCTION	2	EARLY	1	1	1	1	1				run4$training$omics$gex$pathway_analysis$top_pathways_l$POSITIVE REGULATION OF INTERLEUKIN-1 PRODUCTION		20	ACC	StellarPath GCN
POSITIVE REGULATION OF INTERLEUKIN-6 PRODUCTION	-2	EARLY								run3$training$omics$gex$pathway_analysis$top_pathways_l$POSITIVE REGULATION OF INTERLEUKIN-6 PRODUCTION			20	ACC	StellarPath GCN
POSITIVE REGULATION OF JNK CASCADE	-1	LATE	1	1	1	1	1					run5$training$omics$gex$pathway_analysis$top_pathways_l$POSITIVE REGULATION OF JNK CASCADE	80	ACC	StellarPath GCN
POSITIVE REGULATION OF JNK CASCADE	2	EARLY	1	1	1	1	1				run4$training$omics$gex$pathway_analysis$top_pathways_l$POSITIVE REGULATION OF JNK CASCADE		20	ACC	StellarPath GCN
POSITIVE REGULATION OF LEUKOCYTE MEDIATED IMMUNITY	-1	LATE	1	1	1	1	1	run1$training$omics$gex$pathway_analysis$top_pathways_l$POSITIVE REGULATION OF LEUKOCYTE MEDIATED IMMUNITY					80	ACC	StellarPath GCN
POSITIVE REGULATION OF LEUKOCYTE MEDIATED IMMUNITY	2	EARLY	1	1	1	1	1					run5$training$omics$gex$pathway_analysis$top_pathways_l$POSITIVE REGULATION OF LEUKOCYTE MEDIATED IMMUNITY	20	ACC	StellarPath GCN
POSITIVE REGULATION OF LIPASE ACTIVITY	-1	LATE	1	1	1	1	1	run1$training$omics$gex$pathway_analysis$top_pathways_l$POSITIVE REGULATION OF LIPASE ACTIVITY	run2$training$omics$gex$pathway_analysis$top_pathways_l$POSITIVE REGULATION OF LIPASE ACTIVITY	run3$training$omics$gex$pathway_analysis$top_pathways_l$POSITIVE REGULATION OF LIPASE ACTIVITY	run4$training$omics$gex$pathway_analysis$top_pathways_l$POSITIVE REGULATION OF LIPASE ACTIVITY		80	ACC	StellarPath GCN
POSITIVE REGULATION OF LYMPHOCYTE MEDIATED IMMUNITY	-1	LATE	1	1	1	1	1	run1$training$omics$gex$pathway_analysis$top_pathways_l$POSITIVE REGULATION OF LYMPHOCYTE MEDIATED IMMUNITY	run2$training$omics$gex$pathway_analysis$top_pathways_l$POSITIVE REGULATION OF LYMPHOCYTE MEDIATED IMMUNITY	run3$training$omics$gex$pathway_analysis$top_pathways_l$POSITIVE REGULATION OF LYMPHOCYTE MEDIATED IMMUNITY	run4$training$omics$gex$pathway_analysis$top_pathways_l$POSITIVE REGULATION OF LYMPHOCYTE MEDIATED IMMUNITY		80	ACC	StellarPath GCN
POSITIVE REGULATION OF MAP KINASE ACTIVITY	-2	EARLY	1	1	1	1	1				run4$training$omics$gex$pathway_analysis$top_pathways_l$POSITIVE REGULATION OF MAP KINASE ACTIVITY		20	ACC	StellarPath GCN
POSITIVE REGULATION OF MAP KINASE ACTIVITY	2	EARLY	1	1	1	1	1					run5$training$omics$gex$pathway_analysis$top_pathways_l$POSITIVE REGULATION OF MAP KINASE ACTIVITY	20	ACC	StellarPath GCN
POSITIVE REGULATION OF NF-KAPPAB TRANSCRIPTION FACTOR ACTIVITY	-1	LATE	1	0.612372	0.8	0.5	1	run1$training$omics$gex$pathway_analysis$top_pathways_l$POSITIVE REGULATION OF NF-KAPPAB TRANSCRIPTION FACTOR ACTIVITY					40	ACC	StellarPath GCN
POSITIVE REGULATION OF NF-KAPPAB TRANSCRIPTION FACTOR ACTIVITY	1	LATE	1	1	1	1	1		run2$training$omics$gex$pathway_analysis$top_pathways_l$POSITIVE REGULATION OF NF-KAPPAB TRANSCRIPTION FACTOR ACTIVITY				40	ACC	StellarPath GCN
POSITIVE REGULATION OF NF-KAPPAB TRANSCRIPTION FACTOR ACTIVITY	2	EARLY	1	1	1	1	1				run4$training$omics$gex$pathway_analysis$top_pathways_l$POSITIVE REGULATION OF NF-KAPPAB TRANSCRIPTION FACTOR ACTIVITY		20	ACC	StellarPath GCN
POSITIVE REGULATION OF PHOSPHATIDYLINOSITOL 3-KINASE SIGNALING	-1	LATE	1	1	1	1	1	run1$training$omics$gex$pathway_analysis$top_pathways_l$POSITIVE REGULATION OF PHOSPHATIDYLINOSITOL 3-KINASE SIGNALING					80	ACC	StellarPath GCN
POSITIVE REGULATION OF PHOSPHATIDYLINOSITOL 3-KINASE SIGNALING	2	EARLY	1	1	1	1	1			run3$training$omics$gex$pathway_analysis$top_pathways_l$POSITIVE REGULATION OF PHOSPHATIDYLINOSITOL 3-KINASE SIGNALING			20	ACC	StellarPath GCN
POSITIVE REGULATION OF PHOSPHOLIPASE ACTIVITY	-1	LATE						run1$training$omics$gex$pathway_analysis$top_pathways_l$POSITIVE REGULATION OF PHOSPHOLIPASE ACTIVITY	run2$training$omics$gex$pathway_analysis$top_pathways_l$POSITIVE REGULATION OF PHOSPHOLIPASE ACTIVITY				40	ACC	StellarPath GCN
POSITIVE REGULATION OF PHOSPHOLIPASE C ACTIVITY	-1	LATE						run1$training$omics$gex$pathway_analysis$top_pathways_l$POSITIVE REGULATION OF PHOSPHOLIPASE C ACTIVITY	run2$training$omics$gex$pathway_analysis$top_pathways_l$POSITIVE REGULATION OF PHOSPHOLIPASE C ACTIVITY				40	ACC	StellarPath GCN
POSITIVE REGULATION OF PRODUCTION OF MOLECULAR MEDIATOR OF IMMUNE RESPONSE	-1	LATE	1	1	1	1	1	run1$training$omics$gex$pathway_analysis$top_pathways_l$POSITIVE REGULATION OF PRODUCTION OF MOLECULAR MEDIATOR OF IMMUNE RESPONSE		run3$training$omics$gex$pathway_analysis$top_pathways_l$POSITIVE REGULATION OF PRODUCTION OF MOLECULAR MEDIATOR OF IMMUNE RESPONSE	run4$training$omics$gex$pathway_analysis$top_pathways_l$POSITIVE REGULATION OF PRODUCTION OF MOLECULAR MEDIATOR OF IMMUNE RESPONSE		60	ACC	StellarPath GCN
POSITIVE REGULATION OF STRESS-ACTIVATED MAPK CASCADE	-1	LATE	0.632456	0.327327	0.666667	0.166667	1			run3$training$omics$gex$pathway_analysis$top_pathways_l$POSITIVE REGULATION OF STRESS-ACTIVATED MAPK CASCADE			60	ACC	StellarPath GCN
POSITIVE REGULATION OF STRESS-ACTIVATED MAPK CASCADE	-1	LATE	1	1	1	1	1	run1$training$omics$gex$pathway_analysis$top_pathways_l$POSITIVE REGULATION OF STRESS-ACTIVATED MAPK CASCADE					60	ACC	StellarPath GCN
POSITIVE REGULATION OF STRESS-ACTIVATED MAPK CASCADE	2	EARLY	1	1	1	1	1				run4$training$omics$gex$pathway_analysis$top_pathways_l$POSITIVE REGULATION OF STRESS-ACTIVATED MAPK CASCADE		20	ACC	StellarPath GCN
POSITIVE REGULATION OF TUMOR NECROSIS FACTOR PRODUCTION	-1	LATE	1	1	1	1	1		run2$training$omics$gex$pathway_analysis$top_pathways_l$POSITIVE REGULATION OF TUMOR NECROSIS FACTOR PRODUCTION	run3$training$omics$gex$pathway_analysis$top_pathways_l$POSITIVE REGULATION OF TUMOR NECROSIS FACTOR PRODUCTION	run4$training$omics$gex$pathway_analysis$top_pathways_l$POSITIVE REGULATION OF TUMOR NECROSIS FACTOR PRODUCTION		60	ACC	StellarPath GCN
POSITIVE REGULATION OF TUMOR NECROSIS FACTOR SUPERFAMILY CYTOKINE PRODUCTION	-1	LATE	0.632456	1	1	1	1				run4$training$omics$gex$pathway_analysis$top_pathways_l$POSITIVE REGULATION OF TUMOR NECROSIS FACTOR SUPERFAMILY CYTOKINE PRODUCTION		60	ACC	StellarPath GCN
POSITIVE REGULATION OF TUMOR NECROSIS FACTOR SUPERFAMILY CYTOKINE PRODUCTION	-1	LATE	1	1	1	1	1			run3$training$omics$gex$pathway_analysis$top_pathways_l$POSITIVE REGULATION OF TUMOR NECROSIS FACTOR SUPERFAMILY CYTOKINE PRODUCTION			60	ACC	StellarPath GCN
POSITIVE REGULATION OF WNT SIGNALING PATHWAY	1	LATE	1	1	1	1	1	run1$training$omics$gex$pathway_analysis$top_pathways_l$POSITIVE REGULATION OF WNT SIGNALING PATHWAY					20	ACC	StellarPath GCN
POSITIVE T CELL SELECTION	-1	LATE	1	1	1	1	1					run5$training$omics$gex$pathway_analysis$top_pathways_l$POSITIVE T CELL SELECTION	20	ACC	StellarPath GCN
PPAR signaling pathway	-1	LATE	1	1	1	1	1		run2$training$omics$gex$pathway_analysis$top_pathways_l$PPAR signaling pathway				20	ACC	StellarPath GCN
PPAR signaling pathway	2	EARLY	1	1	1	1	1			run3$training$omics$gex$pathway_analysis$top_pathways_l$PPAR signaling pathway			80	ACC	StellarPath GCN
PPAR signaling pathway	2	EARLY	1	0.866025	0.933333	0.833333	1	run1$training$omics$gex$pathway_analysis$top_pathways_l$PPAR signaling pathway					80	ACC	StellarPath GCN
Primary immunodeficiency	-1	LATE	1	0.866025	0.933333	0.833333	1				run4$training$omics$gex$pathway_analysis$top_pathways_l$Primary immunodeficiency		100	ACC	StellarPath GCN
Primary immunodeficiency	-1	LATE	1	0.872872	0.933333	1	0.888889					run5$training$omics$gex$pathway_analysis$top_pathways_l$Primary immunodeficiency	100	ACC	StellarPath GCN
PURINERGIC NUCLEOTIDE RECEPTOR SIGNALING PATHWAY	1	LATE	1	1	1	1	1	run1$training$omics$gex$pathway_analysis$top_pathways_l$PURINERGIC NUCLEOTIDE RECEPTOR SIGNALING PATHWAY					20	ACC	StellarPath GCN
REGULATED EXOCYTOSIS	-1	LATE	1	1	1	1	1	run1$training$omics$gex$pathway_analysis$top_pathways_l$REGULATED EXOCYTOSIS					20	ACC	StellarPath GCN
REGULATED EXOCYTOSIS	1	LATE	1	1	1	1	1			run3$training$omics$gex$pathway_analysis$top_pathways_l$REGULATED EXOCYTOSIS			40	ACC	StellarPath GCN
REGULATED EXOCYTOSIS	2	EARLY	1	1	1	1	1		run2$training$omics$gex$pathway_analysis$top_pathways_l$REGULATED EXOCYTOSIS				40	ACC	StellarPath GCN
REGULATION OF ACUTE INFLAMMATORY RESPONSE	-1	LATE	1	1	1	1	1				run4$training$omics$gex$pathway_analysis$top_pathways_l$REGULATION OF ACUTE INFLAMMATORY RESPONSE		80	ACC	StellarPath GCN
REGULATION OF ACUTE INFLAMMATORY RESPONSE	-1	LATE	1	0.738549	0.866667	0.666667	1			run3$training$omics$gex$pathway_analysis$top_pathways_l$REGULATION OF ACUTE INFLAMMATORY RESPONSE			80	ACC	StellarPath GCN
REGULATION OF ADAPTIVE IMMUNE RESPONSE	-1	LATE											20	ACC	StellarPath GCN
REGULATION OF ADAPTIVE IMMUNE RESPONSE	2	EARLY	1	0.738549	0.866667	0.666667	1			run3$training$omics$gex$pathway_analysis$top_pathways_l$REGULATION OF ADAPTIVE IMMUNE RESPONSE			80	ACC	StellarPath GCN
REGULATION OF ADAPTIVE IMMUNE RESPONSE	2	EARLY	1	1	1	1	1	run1$training$omics$gex$pathway_analysis$top_pathways_l$REGULATION OF ADAPTIVE IMMUNE RESPONSE					80	ACC	StellarPath GCN
REGULATION OF ALPHA-BETA T CELL ACTIVATION	-1	LATE	1	0.738549	0.866667	0.666667	1			run3$training$omics$gex$pathway_analysis$top_pathways_l$REGULATION OF ALPHA-BETA T CELL ACTIVATION			40	ACC	StellarPath GCN
REGULATION OF ALPHA-BETA T CELL ACTIVATION	2	EARLY	1	1	1	1	1	run1$training$omics$gex$pathway_analysis$top_pathways_l$REGULATION OF ALPHA-BETA T CELL ACTIVATION					20	ACC	StellarPath GCN
REGULATION OF ANTIGEN RECEPTOR-MEDIATED SIGNALING PATHWAY	2	EARLY	1	1	1	1	1		run2$training$omics$gex$pathway_analysis$top_pathways_l$REGULATION OF ANTIGEN RECEPTOR-MEDIATED SIGNALING PATHWAY				20	ACC	StellarPath GCN
REGULATION OF AXONOGENESIS	-2	EARLY	1	1	1	1	1			run3$training$omics$gex$pathway_analysis$top_pathways_l$REGULATION OF AXONOGENESIS			40	ACC	StellarPath GCN
REGULATION OF AXONOGENESIS	1	LATE	1	1	1	1	1	run1$training$omics$gex$pathway_analysis$top_pathways_l$REGULATION OF AXONOGENESIS					60	ACC	StellarPath GCN
REGULATION OF AXONOGENESIS	1	LATE	1	0.866025	0.933333	0.833333	1		run2$training$omics$gex$pathway_analysis$top_pathways_l$REGULATION OF AXONOGENESIS				60	ACC	StellarPath GCN
REGULATION OF BMP SIGNALING PATHWAY	-1	LATE	1	1	1	1	1		run2$training$omics$gex$pathway_analysis$top_pathways_l$REGULATION OF BMP SIGNALING PATHWAY				20	ACC	StellarPath GCN
REGULATION OF CALCIUM-MEDIATED SIGNALING	-1	LATE	1	1	1	1	1					run5$training$omics$gex$pathway_analysis$top_pathways_l$REGULATION OF CALCIUM-MEDIATED SIGNALING	20	ACC	StellarPath GCN
REGULATION OF CALCIUM-MEDIATED SIGNALING	2	EARLY	1	1	1	1	1		run2$training$omics$gex$pathway_analysis$top_pathways_l$REGULATION OF CALCIUM-MEDIATED SIGNALING				20	ACC	StellarPath GCN
REGULATION OF CATION CHANNEL ACTIVITY	-1	LATE	1	1	1	1	1		run2$training$omics$gex$pathway_analysis$top_pathways_l$REGULATION OF CATION CHANNEL ACTIVITY				80	ACC	StellarPath GCN
REGULATION OF CATION CHANNEL ACTIVITY	-1	LATE	1	0.866025	0.933333	0.833333	1			run3$training$omics$gex$pathway_analysis$top_pathways_l$REGULATION OF CATION CHANNEL ACTIVITY			80	ACC	StellarPath GCN
REGULATION OF CATION CHANNEL ACTIVITY	2	EARLY	1	1	1	1	1					run5$training$omics$gex$pathway_analysis$top_pathways_l$REGULATION OF CATION CHANNEL ACTIVITY	20	ACC	StellarPath GCN
REGULATION OF CELL ADHESION MEDIATED BY INTEGRIN	-1	LATE	1	1	1	1	1		run2$training$omics$gex$pathway_analysis$top_pathways_l$REGULATION OF CELL ADHESION MEDIATED BY INTEGRIN	run3$training$omics$gex$pathway_analysis$top_pathways_l$REGULATION OF CELL ADHESION MEDIATED BY INTEGRIN	run4$training$omics$gex$pathway_analysis$top_pathways_l$REGULATION OF CELL ADHESION MEDIATED BY INTEGRIN	run5$training$omics$gex$pathway_analysis$top_pathways_l$REGULATION OF CELL ADHESION MEDIATED BY INTEGRIN	80	ACC	StellarPath GCN
REGULATION OF CELL KILLING	2	EARLY	1	1	1	1	1	run1$training$omics$gex$pathway_analysis$top_pathways_l$REGULATION OF CELL KILLING	run2$training$omics$gex$pathway_analysis$top_pathways_l$REGULATION OF CELL KILLING			run5$training$omics$gex$pathway_analysis$top_pathways_l$REGULATION OF CELL KILLING	60	ACC	StellarPath GCN
REGULATION OF CELL SHAPE	-1	LATE	1	1	1	1	1					run5$training$omics$gex$pathway_analysis$top_pathways_l$REGULATION OF CELL SHAPE	20	ACC	StellarPath GCN
REGULATION OF CELL-MATRIX ADHESION	1	LATE	1	1	1	1	1					run5$training$omics$gex$pathway_analysis$top_pathways_l$REGULATION OF CELL-MATRIX ADHESION	20	ACC	StellarPath GCN
REGULATION OF CHEMOKINE PRODUCTION	-1	LATE						run1$training$omics$gex$pathway_analysis$top_pathways_l$REGULATION OF CHEMOKINE PRODUCTION					20	ACC	StellarPath GCN
REGULATION OF CYTOKINE PRODUCTION INVOLVED IN IMMUNE RESPONSE	-1	LATE	1	0.866025	0.933333	0.833333	1		run2$training$omics$gex$pathway_analysis$top_pathways_l$REGULATION OF CYTOKINE PRODUCTION INVOLVED IN IMMUNE RESPONSE	run3$training$omics$gex$pathway_analysis$top_pathways_l$REGULATION OF CYTOKINE PRODUCTION INVOLVED IN IMMUNE RESPONSE			40	ACC	StellarPath GCN
REGULATION OF CYTOKINE-MEDIATED SIGNALING PATHWAY	2	EARLY	1	1	1	1	1				run4$training$omics$gex$pathway_analysis$top_pathways_l$REGULATION OF CYTOKINE-MEDIATED SIGNALING PATHWAY	run5$training$omics$gex$pathway_analysis$top_pathways_l$REGULATION OF CYTOKINE-MEDIATED SIGNALING PATHWAY	40	ACC	StellarPath GCN
REGULATION OF EPITHELIAL TO MESENCHYMAL TRANSITION	1	LATE	1	1	1	1	1					run5$training$omics$gex$pathway_analysis$top_pathways_l$REGULATION OF EPITHELIAL TO MESENCHYMAL TRANSITION	20	ACC	StellarPath GCN
REGULATION OF EXTENT OF CELL GROWTH	-2	EARLY									run4$training$omics$gex$pathway_analysis$top_pathways_l$REGULATION OF EXTENT OF CELL GROWTH		20	ACC	StellarPath GCN
REGULATION OF EXTRINSIC APOPTOTIC SIGNALING PATHWAY	-1	LATE	1	1	1	1	1					run5$training$omics$gex$pathway_analysis$top_pathways_l$REGULATION OF EXTRINSIC APOPTOTIC SIGNALING PATHWAY	40	ACC	StellarPath GCN
REGULATION OF EXTRINSIC APOPTOTIC SIGNALING PATHWAY	-1	LATE	0.632456	1	1	1	1				run4$training$omics$gex$pathway_analysis$top_pathways_l$REGULATION OF EXTRINSIC APOPTOTIC SIGNALING PATHWAY		40	ACC	StellarPath GCN
REGULATION OF EXTRINSIC APOPTOTIC SIGNALING PATHWAY	2	EARLY	1	1	1	1	1	run1$training$omics$gex$pathway_analysis$top_pathways_l$REGULATION OF EXTRINSIC APOPTOTIC SIGNALING PATHWAY					60	ACC	StellarPath GCN
REGULATION OF GLIOGENESIS	-1	LATE	0.707107	0.666667	0.8	1	0.666667			run3$training$omics$gex$pathway_analysis$top_pathways_l$REGULATION OF GLIOGENESIS		run5$training$omics$gex$pathway_analysis$top_pathways_l$REGULATION OF GLIOGENESIS	40	ACC	StellarPath GCN
REGULATION OF HEART RATE	-1	LATE	1	1	1	1	1		run2$training$omics$gex$pathway_analysis$top_pathways_l$REGULATION OF HEART RATE	run3$training$omics$gex$pathway_analysis$top_pathways_l$REGULATION OF HEART RATE	run4$training$omics$gex$pathway_analysis$top_pathways_l$REGULATION OF HEART RATE		60	ACC	StellarPath GCN
REGULATION OF INTERFERON-GAMMA PRODUCTION	-1	LATE	1	1	1	1	1	run1$training$omics$gex$pathway_analysis$top_pathways_l$REGULATION OF INTERFERON-GAMMA PRODUCTION	run2$training$omics$gex$pathway_analysis$top_pathways_l$REGULATION OF INTERFERON-GAMMA PRODUCTION	run3$training$omics$gex$pathway_analysis$top_pathways_l$REGULATION OF INTERFERON-GAMMA PRODUCTION	run4$training$omics$gex$pathway_analysis$top_pathways_l$REGULATION OF INTERFERON-GAMMA PRODUCTION		80	ACC	StellarPath GCN
REGULATION OF INTERLEUKIN-1 BETA PRODUCTION	-1	LATE	1	1	1	1	1	run1$training$omics$gex$pathway_analysis$top_pathways_l$REGULATION OF INTERLEUKIN-1 BETA PRODUCTION					80	ACC	StellarPath GCN
REGULATION OF INTERLEUKIN-1 BETA PRODUCTION	2	EARLY	1	1	1	1	1				run4$training$omics$gex$pathway_analysis$top_pathways_l$REGULATION OF INTERLEUKIN-1 BETA PRODUCTION		20	ACC	StellarPath GCN
REGULATION OF INTERLEUKIN-1 PRODUCTION	-1	LATE	1	1	1	1	1		run2$training$omics$gex$pathway_analysis$top_pathways_l$REGULATION OF INTERLEUKIN-1 PRODUCTION				60	ACC	StellarPath GCN
REGULATION OF INTERLEUKIN-1 PRODUCTION	2	EARLY	1	1	1	1	1	run1$training$omics$gex$pathway_analysis$top_pathways_l$REGULATION OF INTERLEUKIN-1 PRODUCTION					40	ACC	StellarPath GCN
REGULATION OF INTERLEUKIN-10 PRODUCTION	-1	LATE										run5$training$omics$gex$pathway_analysis$top_pathways_l$REGULATION OF INTERLEUKIN-10 PRODUCTION	20	ACC	StellarPath GCN
REGULATION OF INTERLEUKIN-2 PRODUCTION	-1	LATE										run5$training$omics$gex$pathway_analysis$top_pathways_l$REGULATION OF INTERLEUKIN-2 PRODUCTION	20	ACC	StellarPath GCN
REGULATION OF INTERLEUKIN-6 PRODUCTION	-1	LATE	1	0.738549	0.866667	0.666667	1	run1$training$omics$gex$pathway_analysis$top_pathways_l$REGULATION OF INTERLEUKIN-6 PRODUCTION					60	ACC	StellarPath GCN
REGULATION OF INTERLEUKIN-6 PRODUCTION	2	EARLY	1	1	1	1	1				run4$training$omics$gex$pathway_analysis$top_pathways_l$REGULATION OF INTERLEUKIN-6 PRODUCTION		20	ACC	StellarPath GCN
REGULATION OF INTERLEUKIN-8 PRODUCTION	-1	LATE						run1$training$omics$gex$pathway_analysis$top_pathways_l$REGULATION OF INTERLEUKIN-8 PRODUCTION					20	ACC	StellarPath GCN
REGULATION OF INTRINSIC APOPTOTIC SIGNALING PATHWAY	-1	LATE	1	1	1	1	1	run1$training$omics$gex$pathway_analysis$top_pathways_l$REGULATION OF INTRINSIC APOPTOTIC SIGNALING PATHWAY	run2$training$omics$gex$pathway_analysis$top_pathways_l$REGULATION OF INTRINSIC APOPTOTIC SIGNALING PATHWAY	run3$training$omics$gex$pathway_analysis$top_pathways_l$REGULATION OF INTRINSIC APOPTOTIC SIGNALING PATHWAY	run4$training$omics$gex$pathway_analysis$top_pathways_l$REGULATION OF INTRINSIC APOPTOTIC SIGNALING PATHWAY	run5$training$omics$gex$pathway_analysis$top_pathways_l$REGULATION OF INTRINSIC APOPTOTIC SIGNALING PATHWAY	100	ACC	StellarPath GCN
REGULATION OF JNK CASCADE	-1	LATE	1	1	1	1	1			run3$training$omics$gex$pathway_analysis$top_pathways_l$REGULATION OF JNK CASCADE			80	ACC	StellarPath GCN
REGULATION OF JNK CASCADE	-1	LATE	1	0.612372	0.8	0.5	1	run1$training$omics$gex$pathway_analysis$top_pathways_l$REGULATION OF JNK CASCADE					80	ACC	StellarPath GCN
REGULATION OF JNK CASCADE	2	EARLY	1	1	1	1	1				run4$training$omics$gex$pathway_analysis$top_pathways_l$REGULATION OF JNK CASCADE		20	ACC	StellarPath GCN
REGULATION OF LEUKOCYTE MEDIATED CYTOTOXICITY	2	EARLY	1	1	1	1	1	run1$training$omics$gex$pathway_analysis$top_pathways_l$REGULATION OF LEUKOCYTE MEDIATED CYTOTOXICITY					40	ACC	StellarPath GCN
REGULATION OF LEUKOCYTE MEDIATED CYTOTOXICITY	2	EARLY	1	0.866025	0.933333	0.833333	1					run5$training$omics$gex$pathway_analysis$top_pathways_l$REGULATION OF LEUKOCYTE MEDIATED CYTOTOXICITY	40	ACC	StellarPath GCN
REGULATION OF LIPASE ACTIVITY	-1	LATE	1	1	1	1	1	run1$training$omics$gex$pathway_analysis$top_pathways_l$REGULATION OF LIPASE ACTIVITY	run2$training$omics$gex$pathway_analysis$top_pathways_l$REGULATION OF LIPASE ACTIVITY	run3$training$omics$gex$pathway_analysis$top_pathways_l$REGULATION OF LIPASE ACTIVITY	run4$training$omics$gex$pathway_analysis$top_pathways_l$REGULATION OF LIPASE ACTIVITY	run5$training$omics$gex$pathway_analysis$top_pathways_l$REGULATION OF LIPASE ACTIVITY	100	ACC	StellarPath GCN
REGULATION OF LYMPHOCYTE MEDIATED IMMUNITY	-1	LATE	1	0.480384	0.733333	0.333333	1				run4$training$omics$gex$pathway_analysis$top_pathways_l$REGULATION OF LYMPHOCYTE MEDIATED IMMUNITY		40	ACC	StellarPath GCN
REGULATION OF LYMPHOCYTE MEDIATED IMMUNITY	-1	LATE	1	1	1	1	1			run3$training$omics$gex$pathway_analysis$top_pathways_l$REGULATION OF LYMPHOCYTE MEDIATED IMMUNITY			40	ACC	StellarPath GCN
REGULATION OF LYMPHOCYTE MEDIATED IMMUNITY	2	EARLY	1	1	1	1	1	run1$training$omics$gex$pathway_analysis$top_pathways_l$REGULATION OF LYMPHOCYTE MEDIATED IMMUNITY					60	ACC	StellarPath GCN
REGULATION OF MACROPHAGE ACTIVATION	-1	LATE										run5$training$omics$gex$pathway_analysis$top_pathways_l$REGULATION OF MACROPHAGE ACTIVATION	20	ACC	StellarPath GCN
REGULATION OF MAP KINASE ACTIVITY	-1	LATE	1	1	1	1	1		run2$training$omics$gex$pathway_analysis$top_pathways_l$REGULATION OF MAP KINASE ACTIVITY				20	ACC	StellarPath GCN
REGULATION OF MAP KINASE ACTIVITY	2	EARLY	1	1	1	1	1	run1$training$omics$gex$pathway_analysis$top_pathways_l$REGULATION OF MAP KINASE ACTIVITY					60	ACC	StellarPath GCN
REGULATION OF PHAGOCYTOSIS	2	EARLY	1	0.866025	0.933333	0.833333	1					run5$training$omics$gex$pathway_analysis$top_pathways_l$REGULATION OF PHAGOCYTOSIS	20	ACC	StellarPath GCN
REGULATION OF PHOSPHATIDYLINOSITOL 3-KINASE SIGNALING	-1	LATE	1	1	1	1	1				run4$training$omics$gex$pathway_analysis$top_pathways_l$REGULATION OF PHOSPHATIDYLINOSITOL 3-KINASE SIGNALING		60	ACC	StellarPath GCN
REGULATION OF PHOSPHATIDYLINOSITOL 3-KINASE SIGNALING	-1	LATE	1	0.866025	0.933333	0.833333	1		run2$training$omics$gex$pathway_analysis$top_pathways_l$REGULATION OF PHOSPHATIDYLINOSITOL 3-KINASE SIGNALING				60	ACC	StellarPath GCN
REGULATION OF PHOSPHATIDYLINOSITOL 3-KINASE SIGNALING	2	EARLY	1	1	1	1	1	run1$training$omics$gex$pathway_analysis$top_pathways_l$REGULATION OF PHOSPHATIDYLINOSITOL 3-KINASE SIGNALING					40	ACC	StellarPath GCN
REGULATION OF PHOSPHATIDYLINOSITOL 3-KINASE SIGNALING	2	EARLY	0.632456	0.612372	0.8	0.5	1			run3$training$omics$gex$pathway_analysis$top_pathways_l$REGULATION OF PHOSPHATIDYLINOSITOL 3-KINASE SIGNALING			40	ACC	StellarPath GCN
REGULATION OF PHOSPHOLIPASE ACTIVITY	-1	LATE						run1$training$omics$gex$pathway_analysis$top_pathways_l$REGULATION OF PHOSPHOLIPASE ACTIVITY	run2$training$omics$gex$pathway_analysis$top_pathways_l$REGULATION OF PHOSPHOLIPASE ACTIVITY				40	ACC	StellarPath GCN
REGULATION OF PHOSPHOLIPASE C ACTIVITY	-1	LATE						run1$training$omics$gex$pathway_analysis$top_pathways_l$REGULATION OF PHOSPHOLIPASE C ACTIVITY	run2$training$omics$gex$pathway_analysis$top_pathways_l$REGULATION OF PHOSPHOLIPASE C ACTIVITY				40	ACC	StellarPath GCN
REGULATION OF PRODUCTION OF MOLECULAR MEDIATOR OF IMMUNE RESPONSE	2	EARLY	1	1	1	1	1	run1$training$omics$gex$pathway_analysis$top_pathways_l$REGULATION OF PRODUCTION OF MOLECULAR MEDIATOR OF IMMUNE RESPONSE	run2$training$omics$gex$pathway_analysis$top_pathways_l$REGULATION OF PRODUCTION OF MOLECULAR MEDIATOR OF IMMUNE RESPONSE	run3$training$omics$gex$pathway_analysis$top_pathways_l$REGULATION OF PRODUCTION OF MOLECULAR MEDIATOR OF IMMUNE RESPONSE	run4$training$omics$gex$pathway_analysis$top_pathways_l$REGULATION OF PRODUCTION OF MOLECULAR MEDIATOR OF IMMUNE RESPONSE		80	ACC	StellarPath GCN
REGULATION OF REGULATED SECRETORY PATHWAY	1	LATE	1	1	1	1	1	run1$training$omics$gex$pathway_analysis$top_pathways_l$REGULATION OF REGULATED SECRETORY PATHWAY					80	ACC	StellarPath GCN
REGULATION OF REGULATED SECRETORY PATHWAY	1	LATE	1	0.866025	0.933333	0.833333	1			run3$training$omics$gex$pathway_analysis$top_pathways_l$REGULATION OF REGULATED SECRETORY PATHWAY			80	ACC	StellarPath GCN
REGULATION OF SEQUESTERING OF CALCIUM ION	-1	LATE	1	1	1	1	1		run2$training$omics$gex$pathway_analysis$top_pathways_l$REGULATION OF SEQUESTERING OF CALCIUM ION				80	ACC	StellarPath GCN
REGULATION OF SEQUESTERING OF CALCIUM ION	2	EARLY	1	1	1	1	1					run5$training$omics$gex$pathway_analysis$top_pathways_l$REGULATION OF SEQUESTERING OF CALCIUM ION	20	ACC	StellarPath GCN
REGULATION OF SIGNALING RECEPTOR ACTIVITY	-1	LATE	1	0.738549	0.866667	0.666667	1				run4$training$omics$gex$pathway_analysis$top_pathways_l$REGULATION OF SIGNALING RECEPTOR ACTIVITY		80	ACC	StellarPath GCN
REGULATION OF SIGNALING RECEPTOR ACTIVITY	-1	LATE	1	1	1	1	1	run1$training$omics$gex$pathway_analysis$top_pathways_l$REGULATION OF SIGNALING RECEPTOR ACTIVITY					80	ACC	StellarPath GCN
REGULATION OF SIGNALING RECEPTOR ACTIVITY	2	EARLY	1	1	1	1	1					run5$training$omics$gex$pathway_analysis$top_pathways_l$REGULATION OF SIGNALING RECEPTOR ACTIVITY	20	ACC	StellarPath GCN
REGULATION OF STRESS-ACTIVATED MAPK CASCADE	-1	LATE	1	1	1	1	1	run1$training$omics$gex$pathway_analysis$top_pathways_l$REGULATION OF STRESS-ACTIVATED MAPK CASCADE					80	ACC	StellarPath GCN
REGULATION OF STRESS-ACTIVATED MAPK CASCADE	-1	LATE	1	0.866025	0.933333	0.833333	1		run2$training$omics$gex$pathway_analysis$top_pathways_l$REGULATION OF STRESS-ACTIVATED MAPK CASCADE				80	ACC	StellarPath GCN
REGULATION OF STRESS-ACTIVATED MAPK CASCADE	2	EARLY	1	1	1	1	1				run4$training$omics$gex$pathway_analysis$top_pathways_l$REGULATION OF STRESS-ACTIVATED MAPK CASCADE		20	ACC	StellarPath GCN
REGULATION OF SYNAPTIC PLASTICITY	1	LATE	1	1	1	1	1	run1$training$omics$gex$pathway_analysis$top_pathways_l$REGULATION OF SYNAPTIC PLASTICITY					80	ACC	StellarPath GCN
REGULATION OF SYNAPTIC PLASTICITY	2	EARLY	1	1	1	1	1		run2$training$omics$gex$pathway_analysis$top_pathways_l$REGULATION OF SYNAPTIC PLASTICITY				20	ACC	StellarPath GCN
REGULATION OF T CELL MEDIATED IMMUNITY	-1	LATE											20	ACC	StellarPath GCN
REGULATION OF T CELL MEDIATED IMMUNITY	2	EARLY	1	1	1	1	1	run1$training$omics$gex$pathway_analysis$top_pathways_l$REGULATION OF T CELL MEDIATED IMMUNITY					20	ACC	StellarPath GCN
REGULATION OF TRANSFORMING GROWTH FACTOR BETA RECEPTOR SIGNALING PATHWAY	1	LATE	0.707107	0.763763	0.866667	1	0.777778					run5$training$omics$gex$pathway_analysis$top_pathways_l$REGULATION OF TRANSFORMING GROWTH FACTOR BETA RECEPTOR SIGNALING PATHWAY	20	ACC	StellarPath GCN
REGULATION OF TUMOR NECROSIS FACTOR PRODUCTION	-1	LATE	1	1	1	1	1		run2$training$omics$gex$pathway_analysis$top_pathways_l$REGULATION OF TUMOR NECROSIS FACTOR PRODUCTION				60	ACC	StellarPath GCN
REGULATION OF TUMOR NECROSIS FACTOR PRODUCTION	2	EARLY	1	1	1	1	1	run1$training$omics$gex$pathway_analysis$top_pathways_l$REGULATION OF TUMOR NECROSIS FACTOR PRODUCTION					20	ACC	StellarPath GCN
REGULATION OF TUMOR NECROSIS FACTOR SUPERFAMILY CYTOKINE PRODUCTION	-1	LATE	1	1	1	1	1		run2$training$omics$gex$pathway_analysis$top_pathways_l$REGULATION OF TUMOR NECROSIS FACTOR SUPERFAMILY CYTOKINE PRODUCTION				60	ACC	StellarPath GCN
REGULATION OF TUMOR NECROSIS FACTOR SUPERFAMILY CYTOKINE PRODUCTION	-1	LATE	0.632456	0.612372	0.8	0.5	1				run4$training$omics$gex$pathway_analysis$top_pathways_l$REGULATION OF TUMOR NECROSIS FACTOR SUPERFAMILY CYTOKINE PRODUCTION		60	ACC	StellarPath GCN
REGULATION OF TUMOR NECROSIS FACTOR SUPERFAMILY CYTOKINE PRODUCTION	2	EARLY	1	1	1	1	1	run1$training$omics$gex$pathway_analysis$top_pathways_l$REGULATION OF TUMOR NECROSIS FACTOR SUPERFAMILY CYTOKINE PRODUCTION					20	ACC	StellarPath GCN
Rheumatoid arthritis	-1	LATE						run1$training$omics$gex$pathway_analysis$top_pathways_l$Rheumatoid arthritis				run5$training$omics$gex$pathway_analysis$top_pathways_l$Rheumatoid arthritis	40	ACC	StellarPath GCN
RMST	-2	EARLY							run2$training$omics$lncRNA$pathway_analysis$lncRNA2gene$top_pathways_l$RMST				20	ACC	StellarPath GCN
SMOOTHENED SIGNALING PATHWAY	1	LATE	1	1	1	1	1	run1$training$omics$gex$pathway_analysis$top_pathways_l$SMOOTHENED SIGNALING PATHWAY					20	ACC	StellarPath GCN
STEM CELL POPULATION MAINTENANCE	1	LATE	1	1	1	1	1		run2$training$omics$gex$pathway_analysis$top_pathways_l$STEM CELL POPULATION MAINTENANCE				20	ACC	StellarPath GCN
STEROL HOMEOSTASIS	-1	LATE	1	1	1	1	1	run1$training$omics$gex$pathway_analysis$top_pathways_l$STEROL HOMEOSTASIS	run2$training$omics$gex$pathway_analysis$top_pathways_l$STEROL HOMEOSTASIS				40	ACC	StellarPath GCN
Systemic lupus erythematosus	-2	EARLY	1	1	1	1	1		run2$training$omics$gex$pathway_analysis$top_pathways_l$Systemic lupus erythematosus				40	ACC	StellarPath GCN
Systemic lupus erythematosus	-1	LATE											40	ACC	StellarPath GCN
T CELL COSTIMULATION	-1	LATE										run5$training$omics$gex$pathway_analysis$top_pathways_l$T CELL COSTIMULATION	20	ACC	StellarPath GCN
T CELL SELECTION	-1	LATE	1	1	1	1	1	run1$training$omics$gex$pathway_analysis$top_pathways_l$T CELL SELECTION		run3$training$omics$gex$pathway_analysis$top_pathways_l$T CELL SELECTION	run4$training$omics$gex$pathway_analysis$top_pathways_l$T CELL SELECTION		60	ACC	StellarPath GCN
Tight junction	-2	EARLY	1	1	1	1	1			run3$training$omics$gex$pathway_analysis$top_pathways_l$Tight junction			20	ACC	StellarPath GCN
Toll-like receptor signaling pathway	-1	LATE	0.632456	0.866025	0.933333	0.833333	1	run1$training$omics$gex$pathway_analysis$top_pathways_l$Toll-like receptor signaling pathway				run5$training$omics$gex$pathway_analysis$top_pathways_l$Toll-like receptor signaling pathway	40	ACC	StellarPath GCN
Toxoplasmosis	-1	LATE	1	1	1	1	1	run1$training$omics$gex$pathway_analysis$top_pathways_l$Toxoplasmosis				run5$training$omics$gex$pathway_analysis$top_pathways_l$Toxoplasmosis	40	ACC	StellarPath GCN
TRANSITION METAL ION HOMEOSTASIS	2	EARLY	1	1	1	1	1	run1$training$omics$gex$pathway_analysis$top_pathways_l$TRANSITION METAL ION HOMEOSTASIS	run2$training$omics$gex$pathway_analysis$top_pathways_l$TRANSITION METAL ION HOMEOSTASIS	run3$training$omics$gex$pathway_analysis$top_pathways_l$TRANSITION METAL ION HOMEOSTASIS	run4$training$omics$gex$pathway_analysis$top_pathways_l$TRANSITION METAL ION HOMEOSTASIS		80	ACC	StellarPath GCN
VASCULOGENESIS	-1	LATE	1	0.738549	0.866667	0.666667	1			run3$training$omics$gex$pathway_analysis$top_pathways_l$VASCULOGENESIS			20	ACC	StellarPath GCN
Wnt signaling pathway	-2	EARLY											40	ACC	StellarPath GCN
Wnt signaling pathway	1	LATE	1	1	1	1	1	run1$training$omics$gex$pathway_analysis$top_pathways_l$Wnt signaling pathway					20	ACC	StellarPath GCN
				1	1	1	1							ACC	StellarPath Ensemble
				1	1	1	1							ACC	StellarPath Ensemble
				1	1	1	1							ACC	StellarPath Ensemble
				1	1	1	1							ACC	StellarPath Ensemble
				1	1	1	1							ACC	StellarPath Ensemble
ACTION POTENTIAL	1	LATE	1	1	1	1	1	run1$training$omics$gex$pathway_analysis$top_pathways_l$ACTION POTENTIAL	run2$training$omics$gex$pathway_analysis$top_pathways_l$ACTION POTENTIAL	run3$training$omics$gex$pathway_analysis$top_pathways_l$ACTION POTENTIAL	run4$training$omics$gex$pathway_analysis$top_pathways_l$ACTION POTENTIAL	run5$training$omics$gex$pathway_analysis$top_pathways_l$ACTION POTENTIAL	100	UVM	StellarPath GCN
Amyotrophic lateral sclerosis (ALS)	-2	EARLY	1	1	1	1	1	run1$training$omics$gex$pathway_analysis$top_pathways_l$Amyotrophic lateral sclerosis (ALS)			run4$training$omics$gex$pathway_analysis$top_pathways_l$Amyotrophic lateral sclerosis (ALS)		40	UVM	StellarPath GCN
Axon guidance	1	LATE	1	1	1	1	1		run2$training$omics$gex$pathway_analysis$top_pathways_l$Axon guidance				40	UVM	StellarPath GCN
Axon guidance	2	EARLY	1	1	1	1	1			run3$training$omics$gex$pathway_analysis$top_pathways_l$Axon guidance			20	UVM	StellarPath GCN
Calcium signaling pathway	-2	EARLY	1	1	1	1	1	run1$training$omics$gex$pathway_analysis$top_pathways_l$Calcium signaling pathway					60	UVM	StellarPath GCN
Calcium signaling pathway	1	LATE	1	1	1	1	1			run3$training$omics$gex$pathway_analysis$top_pathways_l$Calcium signaling pathway			40	UVM	StellarPath GCN
CALCIUM-MEDIATED SIGNALING	-2	EARLY	1	1	1	1	1	run1$training$omics$gex$pathway_analysis$top_pathways_l$CALCIUM-MEDIATED SIGNALING					40	UVM	StellarPath GCN
CALCIUM-MEDIATED SIGNALING	1	LATE	1	1	1	1	1				run4$training$omics$gex$pathway_analysis$top_pathways_l$CALCIUM-MEDIATED SIGNALING		20	UVM	StellarPath GCN
CARBOHYDRATE HOMEOSTASIS	-2	EARLY	1	1	1	1	1		run2$training$omics$gex$pathway_analysis$top_pathways_l$CARBOHYDRATE HOMEOSTASIS				40	UVM	StellarPath GCN
CARBOHYDRATE HOMEOSTASIS	1	LATE	1	0.774597	0.875	0.75	1	run1$training$omics$gex$pathway_analysis$top_pathways_l$CARBOHYDRATE HOMEOSTASIS					20	UVM	StellarPath GCN
CARDIAC CONDUCTION	1	LATE	1	1	1	1	1	run1$training$omics$gex$pathway_analysis$top_pathways_l$CARDIAC CONDUCTION	run2$training$omics$gex$pathway_analysis$top_pathways_l$CARDIAC CONDUCTION	run3$training$omics$gex$pathway_analysis$top_pathways_l$CARDIAC CONDUCTION	run4$training$omics$gex$pathway_analysis$top_pathways_l$CARDIAC CONDUCTION		80	UVM	StellarPath GCN
CARDIAC MUSCLE CELL ACTION POTENTIAL	1	LATE	1	1	1	1	1				run4$training$omics$gex$pathway_analysis$top_pathways_l$CARDIAC MUSCLE CELL ACTION POTENTIAL		20	UVM	StellarPath GCN
Cell adhesion molecules (CAMs)	1	LATE	1	1	1	1	1				run4$training$omics$gex$pathway_analysis$top_pathways_l$Cell adhesion molecules (CAMs)		20	UVM	StellarPath GCN
Cell adhesion molecules (CAMs)	2	EARLY	1	1	1	1	1	run1$training$omics$gex$pathway_analysis$top_pathways_l$Cell adhesion molecules (CAMs)					60	UVM	StellarPath GCN
CELL AGGREGATION	2	EARLY	1	1	1	1	1	run1$training$omics$gex$pathway_analysis$top_pathways_l$CELL AGGREGATION					20	UVM	StellarPath GCN
CELL COMMUNICATION BY ELECTRICAL COUPLING	1	LATE	1	1	1	1	1	run1$training$omics$gex$pathway_analysis$top_pathways_l$CELL COMMUNICATION BY ELECTRICAL COUPLING		run3$training$omics$gex$pathway_analysis$top_pathways_l$CELL COMMUNICATION BY ELECTRICAL COUPLING	run4$training$omics$gex$pathway_analysis$top_pathways_l$CELL COMMUNICATION BY ELECTRICAL COUPLING		60	UVM	StellarPath GCN
CELL COMMUNICATION BY ELECTRICAL COUPLING INVOLVED IN CARDIAC CONDUCTION	1	LATE	1	1	1	1	1	run1$training$omics$gex$pathway_analysis$top_pathways_l$CELL COMMUNICATION BY ELECTRICAL COUPLING INVOLVED IN CARDIAC CONDUCTION					60	UVM	StellarPath GCN
CELL COMMUNICATION BY ELECTRICAL COUPLING INVOLVED IN CARDIAC CONDUCTION	1	LATE	1	0.774597	0.875	1	0.75				run4$training$omics$gex$pathway_analysis$top_pathways_l$CELL COMMUNICATION BY ELECTRICAL COUPLING INVOLVED IN CARDIAC CONDUCTION		60	UVM	StellarPath GCN
CELL COMMUNICATION INVOLVED IN CARDIAC CONDUCTION	1	LATE	0.447214	0.57735	0.75	0.5	1	run1$training$omics$gex$pathway_analysis$top_pathways_l$CELL COMMUNICATION INVOLVED IN CARDIAC CONDUCTION					80	UVM	StellarPath GCN
CELL COMMUNICATION INVOLVED IN CARDIAC CONDUCTION	1	LATE	1	1	1	1	1		run2$training$omics$gex$pathway_analysis$top_pathways_l$CELL COMMUNICATION INVOLVED IN CARDIAC CONDUCTION				80	UVM	StellarPath GCN
CELL GROWTH	1	LATE	1	1	1	1	1	run1$training$omics$gex$pathway_analysis$top_pathways_l$CELL GROWTH					20	UVM	StellarPath GCN
CELL-MATRIX ADHESION	2	EARLY	1	1	1	1	1			run3$training$omics$gex$pathway_analysis$top_pathways_l$CELL-MATRIX ADHESION			20	UVM	StellarPath GCN
CELL-SUBSTRATE ADHESION	-2	EARLY	1	1	1	1	1					run5$training$omics$gex$pathway_analysis$top_pathways_l$CELL-SUBSTRATE ADHESION	20	UVM	StellarPath GCN
CELL-SUBSTRATE ADHESION	1	LATE	1	1	1	1	1				run4$training$omics$gex$pathway_analysis$top_pathways_l$CELL-SUBSTRATE ADHESION		20	UVM	StellarPath GCN
CELL-SUBSTRATE ADHESION	2	EARLY	1	1	1	1	1			run3$training$omics$gex$pathway_analysis$top_pathways_l$CELL-SUBSTRATE ADHESION			20	UVM	StellarPath GCN
CELLULAR MONOVALENT INORGANIC CATION HOMEOSTASIS	1	LATE	1	1	1	1	1	run1$training$omics$gex$pathway_analysis$top_pathways_l$CELLULAR MONOVALENT INORGANIC CATION HOMEOSTASIS		run3$training$omics$gex$pathway_analysis$top_pathways_l$CELLULAR MONOVALENT INORGANIC CATION HOMEOSTASIS	run4$training$omics$gex$pathway_analysis$top_pathways_l$CELLULAR MONOVALENT INORGANIC CATION HOMEOSTASIS		60	UVM	StellarPath GCN
CELLULAR SODIUM ION HOMEOSTASIS	1	LATE	1	1	1	1	1	run1$training$omics$gex$pathway_analysis$top_pathways_l$CELLULAR SODIUM ION HOMEOSTASIS			run4$training$omics$gex$pathway_analysis$top_pathways_l$CELLULAR SODIUM ION HOMEOSTASIS		40	UVM	StellarPath GCN
Chemokine signaling pathway	-1	LATE	1	1	1	1	1	run1$training$omics$gex$pathway_analysis$top_pathways_l$Chemokine signaling pathway	run2$training$omics$gex$pathway_analysis$top_pathways_l$Chemokine signaling pathway	run3$training$omics$gex$pathway_analysis$top_pathways_l$Chemokine signaling pathway	run4$training$omics$gex$pathway_analysis$top_pathways_l$Chemokine signaling pathway	run5$training$omics$gex$pathway_analysis$top_pathways_l$Chemokine signaling pathway	100	UVM	StellarPath GCN
CHEMOKINE-MEDIATED SIGNALING PATHWAY	-1	LATE	1	1	1	1	1	run1$training$omics$gex$pathway_analysis$top_pathways_l$CHEMOKINE-MEDIATED SIGNALING PATHWAY		run3$training$omics$gex$pathway_analysis$top_pathways_l$CHEMOKINE-MEDIATED SIGNALING PATHWAY	run4$training$omics$gex$pathway_analysis$top_pathways_l$CHEMOKINE-MEDIATED SIGNALING PATHWAY	run5$training$omics$gex$pathway_analysis$top_pathways_l$CHEMOKINE-MEDIATED SIGNALING PATHWAY	80	UVM	StellarPath GCN
Cholinergic synapse	-2	EARLY	1	1	1	1	1		run2$training$omics$gex$pathway_analysis$top_pathways_l$Cholinergic synapse		run4$training$omics$gex$pathway_analysis$top_pathways_l$Cholinergic synapse		40	UVM	StellarPath GCN
CILIUM OR FLAGELLUM-DEPENDENT CELL MOTILITY	-1	LATE	1	1	1	1	1	run1$training$omics$gex$pathway_analysis$top_pathways_l$CILIUM OR FLAGELLUM-DEPENDENT CELL MOTILITY					80	UVM	StellarPath GCN
CILIUM OR FLAGELLUM-DEPENDENT CELL MOTILITY	2	EARLY	1	1	1	1	1					run5$training$omics$gex$pathway_analysis$top_pathways_l$CILIUM OR FLAGELLUM-DEPENDENT CELL MOTILITY	20	UVM	StellarPath GCN
CILIUM-DEPENDENT CELL MOTILITY	-1	LATE	1	1	1	1	1	run1$training$omics$gex$pathway_analysis$top_pathways_l$CILIUM-DEPENDENT CELL MOTILITY					80	UVM	StellarPath GCN
CILIUM-DEPENDENT CELL MOTILITY	2	EARLY	1	1	1	1	1					run5$training$omics$gex$pathway_analysis$top_pathways_l$CILIUM-DEPENDENT CELL MOTILITY	20	UVM	StellarPath GCN
Dilated cardiomyopathy	-2	EARLY	1	1	1	1	1	run1$training$omics$gex$pathway_analysis$top_pathways_l$Dilated cardiomyopathy	run2$training$omics$gex$pathway_analysis$top_pathways_l$Dilated cardiomyopathy		run4$training$omics$gex$pathway_analysis$top_pathways_l$Dilated cardiomyopathy		60	UVM	StellarPath GCN
ECM-receptor interaction	-2	EARLY	1	1	1	1	1			run3$training$omics$gex$pathway_analysis$top_pathways_l$ECM-receptor interaction			40	UVM	StellarPath GCN
ECM-receptor interaction	2	EARLY	1	1	1	1	1	run1$training$omics$gex$pathway_analysis$top_pathways_l$ECM-receptor interaction					20	UVM	StellarPath GCN
EXCITATORY POSTSYNAPTIC POTENTIAL	-2	EARLY	1	1	1	1	1		run2$training$omics$gex$pathway_analysis$top_pathways_l$EXCITATORY POSTSYNAPTIC POTENTIAL		run4$training$omics$gex$pathway_analysis$top_pathways_l$EXCITATORY POSTSYNAPTIC POTENTIAL		40	UVM	StellarPath GCN
Focal adhesion	-2	EARLY	1	1	1	1	1			run3$training$omics$gex$pathway_analysis$top_pathways_l$Focal adhesion			20	UVM	StellarPath GCN
Focal adhesion	2	EARLY	1	1	1	1	1	run1$training$omics$gex$pathway_analysis$top_pathways_l$Focal adhesion					20	UVM	StellarPath GCN
Gap junction	1	LATE	1	1	1	1	1				run4$training$omics$gex$pathway_analysis$top_pathways_l$Gap junction		20	UVM	StellarPath GCN
GLUCOSE HOMEOSTASIS	-2	EARLY	1	1	1	1	1		run2$training$omics$gex$pathway_analysis$top_pathways_l$GLUCOSE HOMEOSTASIS				40	UVM	StellarPath GCN
GLUCOSE HOMEOSTASIS	-2	EARLY	1	0.881917	0.9375	0.875	1				run4$training$omics$gex$pathway_analysis$top_pathways_l$GLUCOSE HOMEOSTASIS		40	UVM	StellarPath GCN
GLUCOSE HOMEOSTASIS	1	LATE	1	1	1	1	1	run1$training$omics$gex$pathway_analysis$top_pathways_l$GLUCOSE HOMEOSTASIS					20	UVM	StellarPath GCN
Glutamatergic synapse	-2	EARLY	1	1	1	1	1		run2$training$omics$gex$pathway_analysis$top_pathways_l$Glutamatergic synapse				40	UVM	StellarPath GCN
Glutamatergic synapse	1	LATE	1	1	1	1	1	run1$training$omics$gex$pathway_analysis$top_pathways_l$Glutamatergic synapse					40	UVM	StellarPath GCN
GnRH signaling pathway	-2	EARLY									run4$training$omics$gex$pathway_analysis$top_pathways_l$GnRH signaling pathway		20	UVM	StellarPath GCN
HALLMARK_ALLOGRAFT_REJECTION	-1	LATE	1	1	1	1	1			run3$training$omics$gex$pathway_analysis$top_pathways_l$HALLMARK_ALLOGRAFT_REJECTION			20	UVM	StellarPath GCN
HALLMARK_ALLOGRAFT_REJECTION	2	EARLY	1	1	1	1	1	run1$training$omics$gex$pathway_analysis$top_pathways_l$HALLMARK_ALLOGRAFT_REJECTION					20	UVM	StellarPath GCN
HALLMARK_APICAL_JUNCTION	-2	EARLY	1	1	1	1	1			run3$training$omics$gex$pathway_analysis$top_pathways_l$HALLMARK_APICAL_JUNCTION			20	UVM	StellarPath GCN
HALLMARK_APOPTOSIS	-1	LATE	1	1	1	1	1		run2$training$omics$gex$pathway_analysis$top_pathways_l$HALLMARK_APOPTOSIS				20	UVM	StellarPath GCN
HALLMARK_EPITHELIAL_MESENCHYMAL_TRANSITION	-2	EARLY	1	1	1	1	1		run2$training$omics$gex$pathway_analysis$top_pathways_l$HALLMARK_EPITHELIAL_MESENCHYMAL_TRANSITION				60	UVM	StellarPath GCN
HALLMARK_EPITHELIAL_MESENCHYMAL_TRANSITION	1	LATE	1	1	1	1	1	run1$training$omics$gex$pathway_analysis$top_pathways_l$HALLMARK_EPITHELIAL_MESENCHYMAL_TRANSITION					20	UVM	StellarPath GCN
HALLMARK_ESTROGEN_RESPONSE_EARLY	-2	EARLY											20	UVM	StellarPath GCN
HALLMARK_ESTROGEN_RESPONSE_EARLY	-1	LATE	1	1	1	1	1			run3$training$omics$gex$pathway_analysis$top_pathways_l$HALLMARK_ESTROGEN_RESPONSE_EARLY			20	UVM	StellarPath GCN
HALLMARK_ESTROGEN_RESPONSE_LATE	1	LATE	1	1	1	1	1		run2$training$omics$gex$pathway_analysis$top_pathways_l$HALLMARK_ESTROGEN_RESPONSE_LATE		run4$training$omics$gex$pathway_analysis$top_pathways_l$HALLMARK_ESTROGEN_RESPONSE_LATE		40	UVM	StellarPath GCN
HALLMARK_GLYCOLYSIS	-2	EARLY	1	1	1	1	1			run3$training$omics$gex$pathway_analysis$top_pathways_l$HALLMARK_GLYCOLYSIS			40	UVM	StellarPath GCN
HALLMARK_GLYCOLYSIS	1	LATE	1	1	1	1	1	run1$training$omics$gex$pathway_analysis$top_pathways_l$HALLMARK_GLYCOLYSIS					20	UVM	StellarPath GCN
HALLMARK_HYPOXIA	-2	EARLY											20	UVM	StellarPath GCN
HALLMARK_HYPOXIA	1	LATE	1	1	1	1	1	run1$training$omics$gex$pathway_analysis$top_pathways_l$HALLMARK_HYPOXIA					40	UVM	StellarPath GCN
HALLMARK_IL2_STAT5_SIGNALING	1	LATE	1	1	1	1	1	run1$training$omics$gex$pathway_analysis$top_pathways_l$HALLMARK_IL2_STAT5_SIGNALING					20	UVM	StellarPath GCN
HALLMARK_INFLAMMATORY_RESPONSE	2	EARLY	1	1	1	1	1				run4$training$omics$gex$pathway_analysis$top_pathways_l$HALLMARK_INFLAMMATORY_RESPONSE		20	UVM	StellarPath GCN
HALLMARK_INTERFERON_GAMMA_RESPONSE	2	EARLY	1	1	1	1	1	run1$training$omics$gex$pathway_analysis$top_pathways_l$HALLMARK_INTERFERON_GAMMA_RESPONSE		run3$training$omics$gex$pathway_analysis$top_pathways_l$HALLMARK_INTERFERON_GAMMA_RESPONSE			40	UVM	StellarPath GCN
HALLMARK_KRAS_SIGNALING_UP	-2	EARLY	1	1	1	1	1					run5$training$omics$gex$pathway_analysis$top_pathways_l$HALLMARK_KRAS_SIGNALING_UP	40	UVM	StellarPath GCN
HALLMARK_KRAS_SIGNALING_UP	-1	LATE	1	1	1	1	1			run3$training$omics$gex$pathway_analysis$top_pathways_l$HALLMARK_KRAS_SIGNALING_UP			20	UVM	StellarPath GCN
HALLMARK_KRAS_SIGNALING_UP	1	LATE	1	1	1	1	1		run2$training$omics$gex$pathway_analysis$top_pathways_l$HALLMARK_KRAS_SIGNALING_UP				20	UVM	StellarPath GCN
HALLMARK_KRAS_SIGNALING_UP	2	EARLY	1	1	1	1	1	run1$training$omics$gex$pathway_analysis$top_pathways_l$HALLMARK_KRAS_SIGNALING_UP					20	UVM	StellarPath GCN
HALLMARK_TNFA_SIGNALING_VIA_NFKB	-2	EARLY	1	1	1	1	1		run2$training$omics$gex$pathway_analysis$top_pathways_l$HALLMARK_TNFA_SIGNALING_VIA_NFKB				20	UVM	StellarPath GCN
Hematopoietic cell lineage	-1	LATE	1	1	1	1	1	run1$training$omics$gex$pathway_analysis$top_pathways_l$Hematopoietic cell lineage		run3$training$omics$gex$pathway_analysis$top_pathways_l$Hematopoietic cell lineage	run4$training$omics$gex$pathway_analysis$top_pathways_l$Hematopoietic cell lineage		60	UVM	StellarPath GCN
HETEROTYPIC CELL-CELL ADHESION	2	EARLY	1	1	1	1	1	run1$training$omics$gex$pathway_analysis$top_pathways_l$HETEROTYPIC CELL-CELL ADHESION	run2$training$omics$gex$pathway_analysis$top_pathways_l$HETEROTYPIC CELL-CELL ADHESION				40	UVM	StellarPath GCN
hsa-miR-105-3p	2	EARLY	1	1	1	1	1		run2$training$omics$miRNA$pathway_analysis$miRNA2gene$top_pathways_l$hsa-miR-105-3p				40	UVM	StellarPath GCN
hsa-miR-105-3p	2	EARLY	1	0.875	0.933333	0.875	1					run5$training$omics$miRNA$pathway_analysis$miRNA2gene$top_pathways_l$hsa-miR-105-3p	40	UVM	StellarPath GCN
hsa-miR-105-5p	2	EARLY	1	1	1	1	1					run5$training$omics$miRNA$pathway_analysis$miRNA2gene$top_pathways_l$hsa-miR-105-5p	20	UVM	StellarPath GCN
hsa-miR-1247-3p	-1	LATE	1	1	1	1	1	run1$training$omics$miRNA$pathway_analysis$miRNA2gene$top_pathways_l$hsa-miR-1247-3p	run2$training$omics$miRNA$pathway_analysis$miRNA2gene$top_pathways_l$hsa-miR-1247-3p	run3$training$omics$miRNA$pathway_analysis$miRNA2gene$top_pathways_l$hsa-miR-1247-3p	run4$training$omics$miRNA$pathway_analysis$miRNA2gene$top_pathways_l$hsa-miR-1247-3p	run5$training$omics$miRNA$pathway_analysis$miRNA2gene$top_pathways_l$hsa-miR-1247-3p	100	UVM	StellarPath GCN
hsa-miR-1247-5p	-1	LATE	1	1	1	1	1	run1$training$omics$miRNA$pathway_analysis$miRNA2gene$top_pathways_l$hsa-miR-1247-5p	run2$training$omics$miRNA$pathway_analysis$miRNA2gene$top_pathways_l$hsa-miR-1247-5p	run3$training$omics$miRNA$pathway_analysis$miRNA2gene$top_pathways_l$hsa-miR-1247-5p	run4$training$omics$miRNA$pathway_analysis$miRNA2gene$top_pathways_l$hsa-miR-1247-5p	run5$training$omics$miRNA$pathway_analysis$miRNA2gene$top_pathways_l$hsa-miR-1247-5p	100	UVM	StellarPath GCN
hsa-miR-1275	2	EARLY	1	1	1	1	1	run1$training$omics$miRNA$pathway_analysis$miRNA2gene$top_pathways_l$hsa-miR-1275					20	UVM	StellarPath GCN
hsa-miR-1291	-1	LATE	1	1	1	1	1			run3$training$omics$miRNA$pathway_analysis$miRNA2gene$top_pathways_l$hsa-miR-1291			80	UVM	StellarPath GCN
hsa-miR-1291	-1	LATE	1	0.881917	0.9375	0.875	1	run1$training$omics$miRNA$pathway_analysis$miRNA2gene$top_pathways_l$hsa-miR-1291					80	UVM	StellarPath GCN
hsa-miR-1291	2	EARLY	1	1	1	1	1		run2$training$omics$miRNA$pathway_analysis$miRNA2gene$top_pathways_l$hsa-miR-1291				20	UVM	StellarPath GCN
hsa-miR-135b-3p	-1	LATE	1	0.661438	0.8	0.625	1			run3$training$omics$miRNA$pathway_analysis$miRNA2gene$top_pathways_l$hsa-miR-135b-3p			60	UVM	StellarPath GCN
hsa-miR-135b-3p	-1	LATE	1	1	1	1	1		run2$training$omics$miRNA$pathway_analysis$miRNA2gene$top_pathways_l$hsa-miR-135b-3p				60	UVM	StellarPath GCN
hsa-miR-135b-5p	-1	LATE	1	1	1	1	1		run2$training$omics$miRNA$pathway_analysis$miRNA2gene$top_pathways_l$hsa-miR-135b-5p	run3$training$omics$miRNA$pathway_analysis$miRNA2gene$top_pathways_l$hsa-miR-135b-5p		run5$training$omics$miRNA$pathway_analysis$miRNA2gene$top_pathways_l$hsa-miR-135b-5p	60	UVM	StellarPath GCN
hsa-miR-190b-5p	-1	LATE	1	1	1	1	1	run1$training$omics$miRNA$pathway_analysis$miRNA2gene$top_pathways_l$hsa-miR-190b-5p					20	UVM	StellarPath GCN
hsa-miR-214-3p	-1	LATE	1	1	1	1	1	run1$training$omics$miRNA$pathway_analysis$miRNA2gene$top_pathways_l$hsa-miR-214-3p					20	UVM	StellarPath GCN
hsa-miR-214-3p	2	EARLY	1	1	1	1	1		run2$training$omics$miRNA$pathway_analysis$miRNA2gene$top_pathways_l$hsa-miR-214-3p				80	UVM	StellarPath GCN
hsa-miR-214-5p	-1	LATE	1	1	1	1	1	run1$training$omics$miRNA$pathway_analysis$miRNA2gene$top_pathways_l$hsa-miR-214-5p					20	UVM	StellarPath GCN
hsa-miR-214-5p	2	EARLY	1	0.872872	0.933333	1	0.857143					run5$training$omics$miRNA$pathway_analysis$miRNA2gene$top_pathways_l$hsa-miR-214-5p	80	UVM	StellarPath GCN
hsa-miR-214-5p	2	EARLY	1	1	1	1	1		run2$training$omics$miRNA$pathway_analysis$miRNA2gene$top_pathways_l$hsa-miR-214-5p				80	UVM	StellarPath GCN
hsa-miR-3161	1	LATE	1	1	1	1	1	run1$training$omics$miRNA$pathway_analysis$miRNA2gene$top_pathways_l$hsa-miR-3161					20	UVM	StellarPath GCN
hsa-miR-3173-3p	-1	LATE									run4$training$omics$miRNA$pathway_analysis$miRNA2gene$top_pathways_l$hsa-miR-3173-3p		20	UVM	StellarPath GCN
hsa-miR-3173-5p	-1	LATE									run4$training$omics$miRNA$pathway_analysis$miRNA2gene$top_pathways_l$hsa-miR-3173-5p		20	UVM	StellarPath GCN
hsa-miR-3191-3p	-2	EARLY	1	1	1	1	1	run1$training$omics$miRNA$pathway_analysis$miRNA2gene$top_pathways_l$hsa-miR-3191-3p	run2$training$omics$miRNA$pathway_analysis$miRNA2gene$top_pathways_l$hsa-miR-3191-3p			run5$training$omics$miRNA$pathway_analysis$miRNA2gene$top_pathways_l$hsa-miR-3191-3p	60	UVM	StellarPath GCN
hsa-miR-3191-5p	-2	EARLY	1	1	1	1	1	run1$training$omics$miRNA$pathway_analysis$miRNA2gene$top_pathways_l$hsa-miR-3191-5p	run2$training$omics$miRNA$pathway_analysis$miRNA2gene$top_pathways_l$hsa-miR-3191-5p			run5$training$omics$miRNA$pathway_analysis$miRNA2gene$top_pathways_l$hsa-miR-3191-5p	60	UVM	StellarPath GCN
hsa-miR-337-3p	-2	EARLY	1	1	1	1	1					run5$training$omics$miRNA$pathway_analysis$miRNA2gene$top_pathways_l$hsa-miR-337-3p	20	UVM	StellarPath GCN
hsa-miR-337-5p	-2	EARLY	1	1	1	1	1					run5$training$omics$miRNA$pathway_analysis$miRNA2gene$top_pathways_l$hsa-miR-337-5p	20	UVM	StellarPath GCN
hsa-miR-33b-3p	2	EARLY	1	1	1	1	1					run5$training$omics$miRNA$pathway_analysis$miRNA2gene$top_pathways_l$hsa-miR-33b-3p	20	UVM	StellarPath GCN
hsa-miR-33b-5p	2	EARLY	1	1	1	1	1					run5$training$omics$miRNA$pathway_analysis$miRNA2gene$top_pathways_l$hsa-miR-33b-5p	20	UVM	StellarPath GCN
hsa-miR-346	2	EARLY	1	1	1	1	1	run1$training$omics$miRNA$pathway_analysis$miRNA2gene$top_pathways_l$hsa-miR-346		run3$training$omics$miRNA$pathway_analysis$miRNA2gene$top_pathways_l$hsa-miR-346	run4$training$omics$miRNA$pathway_analysis$miRNA2gene$top_pathways_l$hsa-miR-346	run5$training$omics$miRNA$pathway_analysis$miRNA2gene$top_pathways_l$hsa-miR-346	80	UVM	StellarPath GCN
hsa-miR-370-3p	-1	LATE	1	1	1	1	1		run2$training$omics$miRNA$pathway_analysis$miRNA2gene$top_pathways_l$hsa-miR-370-3p				20	UVM	StellarPath GCN
hsa-miR-370-5p	-1	LATE	1	1	1	1	1		run2$training$omics$miRNA$pathway_analysis$miRNA2gene$top_pathways_l$hsa-miR-370-5p				20	UVM	StellarPath GCN
hsa-miR-381-3p	-2	EARLY	0.447214	0.881917	0.9375	0.875	1	run1$training$omics$miRNA$pathway_analysis$miRNA2gene$top_pathways_l$hsa-miR-381-3p			run4$training$omics$miRNA$pathway_analysis$miRNA2gene$top_pathways_l$hsa-miR-381-3p		40	UVM	StellarPath GCN
hsa-miR-381-5p	-2	EARLY	1	1	1	1	1	run1$training$omics$miRNA$pathway_analysis$miRNA2gene$top_pathways_l$hsa-miR-381-5p			run4$training$omics$miRNA$pathway_analysis$miRNA2gene$top_pathways_l$hsa-miR-381-5p		40	UVM	StellarPath GCN
hsa-miR-3934-3p	1	LATE	1	1	1	1	1	run1$training$omics$miRNA$pathway_analysis$miRNA2gene$top_pathways_l$hsa-miR-3934-3p			run4$training$omics$miRNA$pathway_analysis$miRNA2gene$top_pathways_l$hsa-miR-3934-3p	run5$training$omics$miRNA$pathway_analysis$miRNA2gene$top_pathways_l$hsa-miR-3934-3p	60	UVM	StellarPath GCN
hsa-miR-3934-5p	1	LATE	1	1	1	1	1	run1$training$omics$miRNA$pathway_analysis$miRNA2gene$top_pathways_l$hsa-miR-3934-5p			run4$training$omics$miRNA$pathway_analysis$miRNA2gene$top_pathways_l$hsa-miR-3934-5p	run5$training$omics$miRNA$pathway_analysis$miRNA2gene$top_pathways_l$hsa-miR-3934-5p	60	UVM	StellarPath GCN
hsa-miR-431-3p	2	EARLY	1	1	1	1	1		run2$training$omics$miRNA$pathway_analysis$miRNA2gene$top_pathways_l$hsa-miR-431-3p				100	UVM	StellarPath GCN
hsa-miR-431-3p	2	EARLY	1	0.774597	0.875	0.75	1	run1$training$omics$miRNA$pathway_analysis$miRNA2gene$top_pathways_l$hsa-miR-431-3p					100	UVM	StellarPath GCN
hsa-miR-431-5p	2	EARLY	1	1	1	1	1	run1$training$omics$miRNA$pathway_analysis$miRNA2gene$top_pathways_l$hsa-miR-431-5p	run2$training$omics$miRNA$pathway_analysis$miRNA2gene$top_pathways_l$hsa-miR-431-5p	run3$training$omics$miRNA$pathway_analysis$miRNA2gene$top_pathways_l$hsa-miR-431-5p	run4$training$omics$miRNA$pathway_analysis$miRNA2gene$top_pathways_l$hsa-miR-431-5p	run5$training$omics$miRNA$pathway_analysis$miRNA2gene$top_pathways_l$hsa-miR-431-5p	100	UVM	StellarPath GCN
hsa-miR-493-3p	1	LATE	1	1	1	1	1	run1$training$omics$miRNA$pathway_analysis$miRNA2gene$top_pathways_l$hsa-miR-493-3p					20	UVM	StellarPath GCN
hsa-miR-493-3p	2	EARLY	1	1	1	1	1		run2$training$omics$miRNA$pathway_analysis$miRNA2gene$top_pathways_l$hsa-miR-493-3p				20	UVM	StellarPath GCN
hsa-miR-493-5p	1	LATE	1	1	1	1	1	run1$training$omics$miRNA$pathway_analysis$miRNA2gene$top_pathways_l$hsa-miR-493-5p					20	UVM	StellarPath GCN
hsa-miR-493-5p	2	EARLY	1	1	1	1	1		run2$training$omics$miRNA$pathway_analysis$miRNA2gene$top_pathways_l$hsa-miR-493-5p				20	UVM	StellarPath GCN
hsa-miR-513a-3p	1	LATE	1	1	1	1	1			run3$training$omics$miRNA$pathway_analysis$miRNA2gene$top_pathways_l$hsa-miR-513a-3p			20	UVM	StellarPath GCN
hsa-miR-513a-5p	1	LATE	1	1	1	1	1	run1$training$omics$miRNA$pathway_analysis$miRNA2gene$top_pathways_l$hsa-miR-513a-5p	run2$training$omics$miRNA$pathway_analysis$miRNA2gene$top_pathways_l$hsa-miR-513a-5p	run3$training$omics$miRNA$pathway_analysis$miRNA2gene$top_pathways_l$hsa-miR-513a-5p			60	UVM	StellarPath GCN
hsa-miR-513b-3p	1	LATE	1	0.881917	0.9375	1	0.875	run1$training$omics$miRNA$pathway_analysis$miRNA2gene$top_pathways_l$hsa-miR-513b-3p					40	UVM	StellarPath GCN
hsa-miR-513b-3p	1	LATE	1	1	1	1	1			run3$training$omics$miRNA$pathway_analysis$miRNA2gene$top_pathways_l$hsa-miR-513b-3p			40	UVM	StellarPath GCN
hsa-miR-513b-5p	1	LATE	1	1	1	1	1	run1$training$omics$miRNA$pathway_analysis$miRNA2gene$top_pathways_l$hsa-miR-513b-5p		run3$training$omics$miRNA$pathway_analysis$miRNA2gene$top_pathways_l$hsa-miR-513b-5p			40	UVM	StellarPath GCN
hsa-miR-513c-3p	-2	EARLY	1	1	1	1	1		run2$training$omics$miRNA$pathway_analysis$miRNA2gene$top_pathways_l$hsa-miR-513c-3p	run3$training$omics$miRNA$pathway_analysis$miRNA2gene$top_pathways_l$hsa-miR-513c-3p			40	UVM	StellarPath GCN
hsa-miR-513c-5p	-2	EARLY	0.707107	1	1	1	1			run3$training$omics$miRNA$pathway_analysis$miRNA2gene$top_pathways_l$hsa-miR-513c-5p			40	UVM	StellarPath GCN
hsa-miR-513c-5p	-2	EARLY	1	1	1	1	1		run2$training$omics$miRNA$pathway_analysis$miRNA2gene$top_pathways_l$hsa-miR-513c-5p				40	UVM	StellarPath GCN
hsa-miR-514b-3p	1	LATE	0.707107	0	0.5	0	1	run1$training$omics$miRNA$pathway_analysis$miRNA2gene$top_pathways_l$hsa-miR-514b-3p					40	UVM	StellarPath GCN
hsa-miR-514b-3p	1	LATE	1	1	1	1	1		run2$training$omics$miRNA$pathway_analysis$miRNA2gene$top_pathways_l$hsa-miR-514b-3p				40	UVM	StellarPath GCN
hsa-miR-514b-5p	1	LATE	1	1	1	1	1	run1$training$omics$miRNA$pathway_analysis$miRNA2gene$top_pathways_l$hsa-miR-514b-5p	run2$training$omics$miRNA$pathway_analysis$miRNA2gene$top_pathways_l$hsa-miR-514b-5p				40	UVM	StellarPath GCN
hsa-miR-548v	1	LATE	1	1	1	1	1		run2$training$omics$miRNA$pathway_analysis$miRNA2gene$top_pathways_l$hsa-miR-548v		run4$training$omics$miRNA$pathway_analysis$miRNA2gene$top_pathways_l$hsa-miR-548v		40	UVM	StellarPath GCN
hsa-miR-642a-3p	1	LATE	1	1	1	1	1	run1$training$omics$miRNA$pathway_analysis$miRNA2gene$top_pathways_l$hsa-miR-642a-3p					80	UVM	StellarPath GCN
hsa-miR-642a-3p	1	LATE	1	0.763763	0.866667	0.75	1					run5$training$omics$miRNA$pathway_analysis$miRNA2gene$top_pathways_l$hsa-miR-642a-3p	80	UVM	StellarPath GCN
hsa-miR-642a-5p	1	LATE	1	1	1	1	1	run1$training$omics$miRNA$pathway_analysis$miRNA2gene$top_pathways_l$hsa-miR-642a-5p	run2$training$omics$miRNA$pathway_analysis$miRNA2gene$top_pathways_l$hsa-miR-642a-5p		run4$training$omics$miRNA$pathway_analysis$miRNA2gene$top_pathways_l$hsa-miR-642a-5p	run5$training$omics$miRNA$pathway_analysis$miRNA2gene$top_pathways_l$hsa-miR-642a-5p	80	UVM	StellarPath GCN
hsa-miR-654-3p	-2	EARLY	1	1	1	1	1	run1$training$omics$miRNA$pathway_analysis$miRNA2gene$top_pathways_l$hsa-miR-654-3p					20	UVM	StellarPath GCN
hsa-miR-654-5p	-2	EARLY	1	1	1	1	1	run1$training$omics$miRNA$pathway_analysis$miRNA2gene$top_pathways_l$hsa-miR-654-5p					20	UVM	StellarPath GCN
hsa-miR-658	1	LATE	1	1	1	1	1	run1$training$omics$miRNA$pathway_analysis$miRNA2gene$top_pathways_l$hsa-miR-658				run5$training$omics$miRNA$pathway_analysis$miRNA2gene$top_pathways_l$hsa-miR-658	40	UVM	StellarPath GCN
hsa-miR-675-3p	-2	EARLY	1	1	1	1	1	run1$training$omics$miRNA$pathway_analysis$miRNA2gene$top_pathways_l$hsa-miR-675-3p	run2$training$omics$miRNA$pathway_analysis$miRNA2gene$top_pathways_l$hsa-miR-675-3p		run4$training$omics$miRNA$pathway_analysis$miRNA2gene$top_pathways_l$hsa-miR-675-3p	run5$training$omics$miRNA$pathway_analysis$miRNA2gene$top_pathways_l$hsa-miR-675-3p	80	UVM	StellarPath GCN
hsa-miR-675-5p	-2	EARLY	1	1	1	1	1	run1$training$omics$miRNA$pathway_analysis$miRNA2gene$top_pathways_l$hsa-miR-675-5p	run2$training$omics$miRNA$pathway_analysis$miRNA2gene$top_pathways_l$hsa-miR-675-5p		run4$training$omics$miRNA$pathway_analysis$miRNA2gene$top_pathways_l$hsa-miR-675-5p	run5$training$omics$miRNA$pathway_analysis$miRNA2gene$top_pathways_l$hsa-miR-675-5p	80	UVM	StellarPath GCN
hsa-miR-676-3p	-2	EARLY	1	1	1	1	1	run1$training$omics$miRNA$pathway_analysis$miRNA2gene$top_pathways_l$hsa-miR-676-3p					60	UVM	StellarPath GCN
hsa-miR-676-3p	1	LATE	1	1	1	1	1		run2$training$omics$miRNA$pathway_analysis$miRNA2gene$top_pathways_l$hsa-miR-676-3p				20	UVM	StellarPath GCN
hsa-miR-676-5p	-2	EARLY	1	1	1	1	1	run1$training$omics$miRNA$pathway_analysis$miRNA2gene$top_pathways_l$hsa-miR-676-5p					60	UVM	StellarPath GCN
hsa-miR-676-5p	1	LATE	1	1	1	1	1		run2$training$omics$miRNA$pathway_analysis$miRNA2gene$top_pathways_l$hsa-miR-676-5p				20	UVM	StellarPath GCN
hsa-miR-758-3p	2	EARLY	1	1	1	1	1		run2$training$omics$miRNA$pathway_analysis$miRNA2gene$top_pathways_l$hsa-miR-758-3p	run3$training$omics$miRNA$pathway_analysis$miRNA2gene$top_pathways_l$hsa-miR-758-3p	run4$training$omics$miRNA$pathway_analysis$miRNA2gene$top_pathways_l$hsa-miR-758-3p	run5$training$omics$miRNA$pathway_analysis$miRNA2gene$top_pathways_l$hsa-miR-758-3p	80	UVM	StellarPath GCN
hsa-miR-758-5p	2	EARLY	1	1	1	1	1		run2$training$omics$miRNA$pathway_analysis$miRNA2gene$top_pathways_l$hsa-miR-758-5p	run3$training$omics$miRNA$pathway_analysis$miRNA2gene$top_pathways_l$hsa-miR-758-5p	run4$training$omics$miRNA$pathway_analysis$miRNA2gene$top_pathways_l$hsa-miR-758-5p	run5$training$omics$miRNA$pathway_analysis$miRNA2gene$top_pathways_l$hsa-miR-758-5p	80	UVM	StellarPath GCN
hsa-miR-767-3p	2	EARLY	1	1	1	1	1		run2$training$omics$miRNA$pathway_analysis$miRNA2gene$top_pathways_l$hsa-miR-767-3p			run5$training$omics$miRNA$pathway_analysis$miRNA2gene$top_pathways_l$hsa-miR-767-3p	40	UVM	StellarPath GCN
hsa-miR-767-5p	2	EARLY	1	1	1	1	1		run2$training$omics$miRNA$pathway_analysis$miRNA2gene$top_pathways_l$hsa-miR-767-5p			run5$training$omics$miRNA$pathway_analysis$miRNA2gene$top_pathways_l$hsa-miR-767-5p	40	UVM	StellarPath GCN
hsa-miR-873-3p	1	LATE	1	1	1	1	1	run1$training$omics$miRNA$pathway_analysis$miRNA2gene$top_pathways_l$hsa-miR-873-3p					40	UVM	StellarPath GCN
hsa-miR-873-3p	2	EARLY											20	UVM	StellarPath GCN
hsa-miR-873-5p	1	LATE	1	1	1	1	1	run1$training$omics$miRNA$pathway_analysis$miRNA2gene$top_pathways_l$hsa-miR-873-5p					40	UVM	StellarPath GCN
hsa-miR-873-5p	2	EARLY											20	UVM	StellarPath GCN
hsa-miR-939-3p	-1	LATE	1	1	1	1	1		run2$training$omics$miRNA$pathway_analysis$miRNA2gene$top_pathways_l$hsa-miR-939-3p				20	UVM	StellarPath GCN
hsa-miR-939-5p	-1	LATE	1	1	1	1	1		run2$training$omics$miRNA$pathway_analysis$miRNA2gene$top_pathways_l$hsa-miR-939-5p				20	UVM	StellarPath GCN
IRON ION HOMEOSTASIS	2	EARLY	1	1	1	1	1				run4$training$omics$gex$pathway_analysis$top_pathways_l$IRON ION HOMEOSTASIS		20	UVM	StellarPath GCN
Jak-STAT signaling pathway	2	EARLY	1	1	1	1	1	run1$training$omics$gex$pathway_analysis$top_pathways_l$Jak-STAT signaling pathway					20	UVM	StellarPath GCN
Long-term potentiation	-2	EARLY	1	1	1	1	1				run4$training$omics$gex$pathway_analysis$top_pathways_l$Long-term potentiation		20	UVM	StellarPath GCN
LONG-TERM SYNAPTIC POTENTIATION	-2	EARLY									run4$training$omics$gex$pathway_analysis$top_pathways_l$LONG-TERM SYNAPTIC POTENTIATION		20	UVM	StellarPath GCN
LYMPHOCYTE COSTIMULATION	-1	LATE									run4$training$omics$gex$pathway_analysis$top_pathways_l$LYMPHOCYTE COSTIMULATION		20	UVM	StellarPath GCN
MAINTENANCE OF CELL NUMBER	-1	LATE									run4$training$omics$gex$pathway_analysis$top_pathways_l$MAINTENANCE OF CELL NUMBER		20	UVM	StellarPath GCN
Measles	-1	LATE	1	1	1	1	1		run2$training$omics$gex$pathway_analysis$top_pathways_l$Measles				20	UVM	StellarPath GCN
Melanogenesis	-2	EARLY	1	1	1	1	1		run2$training$omics$gex$pathway_analysis$top_pathways_l$Melanogenesis		run4$training$omics$gex$pathway_analysis$top_pathways_l$Melanogenesis		40	UVM	StellarPath GCN
METAL ION EXPORT	1	LATE	1	1	1	1	1	run1$training$omics$gex$pathway_analysis$top_pathways_l$METAL ION EXPORT			run4$training$omics$gex$pathway_analysis$top_pathways_l$METAL ION EXPORT		40	UVM	StellarPath GCN
MONOVALENT INORGANIC CATION HOMEOSTASIS	1	LATE	1	1	1	1	1	run1$training$omics$gex$pathway_analysis$top_pathways_l$MONOVALENT INORGANIC CATION HOMEOSTASIS		run3$training$omics$gex$pathway_analysis$top_pathways_l$MONOVALENT INORGANIC CATION HOMEOSTASIS	run4$training$omics$gex$pathway_analysis$top_pathways_l$MONOVALENT INORGANIC CATION HOMEOSTASIS		60	UVM	StellarPath GCN
MOTOR NEURON AXON GUIDANCE	1	LATE	1	1	1	1	1				run4$training$omics$gex$pathway_analysis$top_pathways_l$MOTOR NEURON AXON GUIDANCE		20	UVM	StellarPath GCN
NEGATIVE REGULATION OF CELL-CELL ADHESION	-1	LATE	1	1	1	1	1	run1$training$omics$gex$pathway_analysis$top_pathways_l$NEGATIVE REGULATION OF CELL-CELL ADHESION					20	UVM	StellarPath GCN
NEGATIVE REGULATION OF CELL-CELL ADHESION	2	EARLY	1	1	1	1	1					run5$training$omics$gex$pathway_analysis$top_pathways_l$NEGATIVE REGULATION OF CELL-CELL ADHESION	20	UVM	StellarPath GCN
NEGATIVE REGULATION OF CYTOKINE-MEDIATED SIGNALING PATHWAY	-1	LATE	1	1	1	1	1			run3$training$omics$gex$pathway_analysis$top_pathways_l$NEGATIVE REGULATION OF CYTOKINE-MEDIATED SIGNALING PATHWAY			20	UVM	StellarPath GCN
NEGATIVE REGULATION OF IMMUNE RESPONSE	-1	LATE	1	1	1	1	1		run2$training$omics$gex$pathway_analysis$top_pathways_l$NEGATIVE REGULATION OF IMMUNE RESPONSE				20	UVM	StellarPath GCN
NEGATIVE REGULATION OF IMMUNE RESPONSE	2	EARLY	1	0.774597	0.875	0.75	1				run4$training$omics$gex$pathway_analysis$top_pathways_l$NEGATIVE REGULATION OF IMMUNE RESPONSE		20	UVM	StellarPath GCN
NEGATIVE REGULATION OF INFLAMMATORY RESPONSE	-1	LATE	1	1	1	1	1		run2$training$omics$gex$pathway_analysis$top_pathways_l$NEGATIVE REGULATION OF INFLAMMATORY RESPONSE				20	UVM	StellarPath GCN
NEGATIVE REGULATION OF INFLAMMATORY RESPONSE	1	LATE	1	1	1	1	1			run3$training$omics$gex$pathway_analysis$top_pathways_l$NEGATIVE REGULATION OF INFLAMMATORY RESPONSE			20	UVM	StellarPath GCN
NEGATIVE REGULATION OF INFLAMMATORY RESPONSE	2	EARLY	1	1	1	1	1	run1$training$omics$gex$pathway_analysis$top_pathways_l$NEGATIVE REGULATION OF INFLAMMATORY RESPONSE					40	UVM	StellarPath GCN
NEGATIVE REGULATION OF LEUKOCYTE ACTIVATION	-1	LATE	1	1	1	1	1	run1$training$omics$gex$pathway_analysis$top_pathways_l$NEGATIVE REGULATION OF LEUKOCYTE ACTIVATION					20	UVM	StellarPath GCN
NEGATIVE REGULATION OF LEUKOCYTE ACTIVATION	2	EARLY	1	1	1	1	1		run2$training$omics$gex$pathway_analysis$top_pathways_l$NEGATIVE REGULATION OF LEUKOCYTE ACTIVATION				60	UVM	StellarPath GCN
NEGATIVE REGULATION OF LEUKOCYTE ACTIVATION	2	EARLY	1	0.881917	0.9375	1	0.875				run4$training$omics$gex$pathway_analysis$top_pathways_l$NEGATIVE REGULATION OF LEUKOCYTE ACTIVATION		60	UVM	StellarPath GCN
NEGATIVE REGULATION OF LEUKOCYTE CELL-CELL ADHESION	-1	LATE	1	1	1	1	1	run1$training$omics$gex$pathway_analysis$top_pathways_l$NEGATIVE REGULATION OF LEUKOCYTE CELL-CELL ADHESION					20	UVM	StellarPath GCN
NEGATIVE REGULATION OF LEUKOCYTE CELL-CELL ADHESION	2	EARLY	1	1	1	1	1					run5$training$omics$gex$pathway_analysis$top_pathways_l$NEGATIVE REGULATION OF LEUKOCYTE CELL-CELL ADHESION	20	UVM	StellarPath GCN
NEGATIVE REGULATION OF LYMPHOCYTE ACTIVATION	-1	LATE	1	1	1	1	1	run1$training$omics$gex$pathway_analysis$top_pathways_l$NEGATIVE REGULATION OF LYMPHOCYTE ACTIVATION					20	UVM	StellarPath GCN
NEGATIVE REGULATION OF LYMPHOCYTE ACTIVATION	2	EARLY	1	1	1	1	1				run4$training$omics$gex$pathway_analysis$top_pathways_l$NEGATIVE REGULATION OF LYMPHOCYTE ACTIVATION		40	UVM	StellarPath GCN
NEGATIVE REGULATION OF MAPK CASCADE	-2	EARLY	1	1	1	1	1		run2$training$omics$gex$pathway_analysis$top_pathways_l$NEGATIVE REGULATION OF MAPK CASCADE				20	UVM	StellarPath GCN
NEGATIVE REGULATION OF NEUROGENESIS	1	LATE	1	1	1	1	1		run2$training$omics$gex$pathway_analysis$top_pathways_l$NEGATIVE REGULATION OF NEUROGENESIS				60	UVM	StellarPath GCN
NEGATIVE REGULATION OF NEUROGENESIS	1	LATE	1	0.6742	0.8125	1	0.625	run1$training$omics$gex$pathway_analysis$top_pathways_l$NEGATIVE REGULATION OF NEUROGENESIS					60	UVM	StellarPath GCN
NEGATIVE REGULATION OF NEUROGENESIS	2	EARLY	1	1	1	1	1			run3$training$omics$gex$pathway_analysis$top_pathways_l$NEGATIVE REGULATION OF NEUROGENESIS			20	UVM	StellarPath GCN
NEGATIVE REGULATION OF T CELL ACTIVATION	-1	LATE	1	1	1	1	1	run1$training$omics$gex$pathway_analysis$top_pathways_l$NEGATIVE REGULATION OF T CELL ACTIVATION					20	UVM	StellarPath GCN
NEGATIVE REGULATION OF T CELL ACTIVATION	2	EARLY	1	1	1	1	1					run5$training$omics$gex$pathway_analysis$top_pathways_l$NEGATIVE REGULATION OF T CELL ACTIVATION	20	UVM	StellarPath GCN
NEURON CELLULAR HOMEOSTASIS	-2	EARLY	1	1	1	1	1				run4$training$omics$gex$pathway_analysis$top_pathways_l$NEURON CELLULAR HOMEOSTASIS	run5$training$omics$gex$pathway_analysis$top_pathways_l$NEURON CELLULAR HOMEOSTASIS	40	UVM	StellarPath GCN
Oocyte meiosis	-2	EARLY									run4$training$omics$gex$pathway_analysis$top_pathways_l$Oocyte meiosis		20	UVM	StellarPath GCN
Phosphatidylinositol signaling system	1	LATE	1	1	1	1	1				run4$training$omics$gex$pathway_analysis$top_pathways_l$Phosphatidylinositol signaling system		20	UVM	StellarPath GCN
PHOTORECEPTOR CELL MAINTENANCE	-2	EARLY	1	1	1	1	1		run2$training$omics$gex$pathway_analysis$top_pathways_l$PHOTORECEPTOR CELL MAINTENANCE			run5$training$omics$gex$pathway_analysis$top_pathways_l$PHOTORECEPTOR CELL MAINTENANCE	40	UVM	StellarPath GCN
PID_AVB3_INTEGRIN_PATHWAY	1	LATE	1	1	1	1	1		run2$training$omics$gex$pathway_analysis$top_pathways_l$PID_AVB3_INTEGRIN_PATHWAY				20	UVM	StellarPath GCN
PID_CD8_TCR_DOWNSTREAM_PATHWAY	-1	LATE	1	1	1	1	1					run5$training$omics$gex$pathway_analysis$top_pathways_l$PID_CD8_TCR_DOWNSTREAM_PATHWAY	20	UVM	StellarPath GCN
PID_CD8_TCR_PATHWAY	-1	LATE	1	1	1	1	1					run5$training$omics$gex$pathway_analysis$top_pathways_l$PID_CD8_TCR_PATHWAY	20	UVM	StellarPath GCN
PID_IL12_2PATHWAY	-1	LATE	1	1	1	1	1	run1$training$omics$gex$pathway_analysis$top_pathways_l$PID_IL12_2PATHWAY					20	UVM	StellarPath GCN
PID_NFAT_TFPATHWAY	1	LATE	1	1	1	1	1				run4$training$omics$gex$pathway_analysis$top_pathways_l$PID_NFAT_TFPATHWAY		20	UVM	StellarPath GCN
POSITIVE REGULATION OF ADAPTIVE IMMUNE RESPONSE	2	EARLY	1	1	1	1	1				run4$training$omics$gex$pathway_analysis$top_pathways_l$POSITIVE REGULATION OF ADAPTIVE IMMUNE RESPONSE		20	UVM	StellarPath GCN
POSITIVE REGULATION OF ALPHA-BETA T CELL ACTIVATION	-1	LATE	1	1	1	1	1	run1$training$omics$gex$pathway_analysis$top_pathways_l$POSITIVE REGULATION OF ALPHA-BETA T CELL ACTIVATION					20	UVM	StellarPath GCN
POSITIVE REGULATION OF CALCIUM-MEDIATED SIGNALING	-1	LATE	1	1	1	1	1					run5$training$omics$gex$pathway_analysis$top_pathways_l$POSITIVE REGULATION OF CALCIUM-MEDIATED SIGNALING	20	UVM	StellarPath GCN
POSITIVE REGULATION OF CATION CHANNEL ACTIVITY	1	LATE	1	1	1	1	1					run5$training$omics$gex$pathway_analysis$top_pathways_l$POSITIVE REGULATION OF CATION CHANNEL ACTIVITY	20	UVM	StellarPath GCN
POSITIVE REGULATION OF CELL GROWTH	-1	LATE	1	1	1	1	1			run3$training$omics$gex$pathway_analysis$top_pathways_l$POSITIVE REGULATION OF CELL GROWTH			20	UVM	StellarPath GCN
POSITIVE REGULATION OF EXOCYTOSIS	2	EARLY	1	1	1	1	1				run4$training$omics$gex$pathway_analysis$top_pathways_l$POSITIVE REGULATION OF EXOCYTOSIS		20	UVM	StellarPath GCN
POSITIVE REGULATION OF HEMOPOIESIS	2	EARLY	1	1	1	1	1	run1$training$omics$gex$pathway_analysis$top_pathways_l$POSITIVE REGULATION OF HEMOPOIESIS	run2$training$omics$gex$pathway_analysis$top_pathways_l$POSITIVE REGULATION OF HEMOPOIESIS		run4$training$omics$gex$pathway_analysis$top_pathways_l$POSITIVE REGULATION OF HEMOPOIESIS		60	UVM	StellarPath GCN
POSITIVE REGULATION OF INFLAMMATORY RESPONSE	-1	LATE									run4$training$omics$gex$pathway_analysis$top_pathways_l$POSITIVE REGULATION OF INFLAMMATORY RESPONSE		20	UVM	StellarPath GCN
POSITIVE REGULATION OF INTERFERON-GAMMA PRODUCTION	2	EARLY	1	1	1	1	1				run4$training$omics$gex$pathway_analysis$top_pathways_l$POSITIVE REGULATION OF INTERFERON-GAMMA PRODUCTION		20	UVM	StellarPath GCN
POSITIVE REGULATION OF PHAGOCYTOSIS	2	EARLY	1	1	1	1	1				run4$training$omics$gex$pathway_analysis$top_pathways_l$POSITIVE REGULATION OF PHAGOCYTOSIS		20	UVM	StellarPath GCN
POSITIVE REGULATION OF STRESS-ACTIVATED MAPK CASCADE	-1	LATE	1	1	1	1	1		run2$training$omics$gex$pathway_analysis$top_pathways_l$POSITIVE REGULATION OF STRESS-ACTIVATED MAPK CASCADE		run4$training$omics$gex$pathway_analysis$top_pathways_l$POSITIVE REGULATION OF STRESS-ACTIVATED MAPK CASCADE		40	UVM	StellarPath GCN
Proximal tubule bicarbonate reclamation	1	LATE	1	1	1	1	1	run1$training$omics$gex$pathway_analysis$top_pathways_l$Proximal tubule bicarbonate reclamation			run4$training$omics$gex$pathway_analysis$top_pathways_l$Proximal tubule bicarbonate reclamation		40	UVM	StellarPath GCN
RECEPTOR CLUSTERING	2	EARLY	1	1	1	1	1	run1$training$omics$gex$pathway_analysis$top_pathways_l$RECEPTOR CLUSTERING					20	UVM	StellarPath GCN
REGULATED EXOCYTOSIS	-1	LATE	1	1	1	1	1					run5$training$omics$gex$pathway_analysis$top_pathways_l$REGULATED EXOCYTOSIS	40	UVM	StellarPath GCN
REGULATED EXOCYTOSIS	2	EARLY	1	1	1	1	1	run1$training$omics$gex$pathway_analysis$top_pathways_l$REGULATED EXOCYTOSIS					20	UVM	StellarPath GCN
REGULATION OF ADAPTIVE IMMUNE RESPONSE	-1	LATE	1	1	1	1	1		run2$training$omics$gex$pathway_analysis$top_pathways_l$REGULATION OF ADAPTIVE IMMUNE RESPONSE				20	UVM	StellarPath GCN
REGULATION OF ADAPTIVE IMMUNE RESPONSE	2	EARLY	1	1	1	1	1				run4$training$omics$gex$pathway_analysis$top_pathways_l$REGULATION OF ADAPTIVE IMMUNE RESPONSE		20	UVM	StellarPath GCN
REGULATION OF ALPHA-BETA T CELL ACTIVATION	-1	LATE	1	1	1	1	1	run1$training$omics$gex$pathway_analysis$top_pathways_l$REGULATION OF ALPHA-BETA T CELL ACTIVATION					60	UVM	StellarPath GCN
REGULATION OF ALPHA-BETA T CELL ACTIVATION	2	EARLY	1	1	1	1	1		run2$training$omics$gex$pathway_analysis$top_pathways_l$REGULATION OF ALPHA-BETA T CELL ACTIVATION				40	UVM	StellarPath GCN
REGULATION OF AXONOGENESIS	2	EARLY	1	1	1	1	1			run3$training$omics$gex$pathway_analysis$top_pathways_l$REGULATION OF AXONOGENESIS			20	UVM	StellarPath GCN
REGULATION OF CALCIUM-MEDIATED SIGNALING	-1	LATE	1	1	1	1	1					run5$training$omics$gex$pathway_analysis$top_pathways_l$REGULATION OF CALCIUM-MEDIATED SIGNALING	20	UVM	StellarPath GCN
REGULATION OF CATION CHANNEL ACTIVITY	-2	EARLY	1	1	1	1	1		run2$training$omics$gex$pathway_analysis$top_pathways_l$REGULATION OF CATION CHANNEL ACTIVITY				40	UVM	StellarPath GCN
REGULATION OF CATION CHANNEL ACTIVITY	1	LATE	1	1	1	1	1					run5$training$omics$gex$pathway_analysis$top_pathways_l$REGULATION OF CATION CHANNEL ACTIVITY	20	UVM	StellarPath GCN
REGULATION OF CATION CHANNEL ACTIVITY	2	EARLY	1	1	1	1	1	run1$training$omics$gex$pathway_analysis$top_pathways_l$REGULATION OF CATION CHANNEL ACTIVITY					20	UVM	StellarPath GCN
REGULATION OF CYTOKINE-MEDIATED SIGNALING PATHWAY	-1	LATE	1	1	1	1	1			run3$training$omics$gex$pathway_analysis$top_pathways_l$REGULATION OF CYTOKINE-MEDIATED SIGNALING PATHWAY			20	UVM	StellarPath GCN
REGULATION OF INTERFERON-GAMMA PRODUCTION	-1	LATE	1	1	1	1	1	run1$training$omics$gex$pathway_analysis$top_pathways_l$REGULATION OF INTERFERON-GAMMA PRODUCTION					40	UVM	StellarPath GCN
REGULATION OF INTERFERON-GAMMA PRODUCTION	2	EARLY	1	1	1	1	1				run4$training$omics$gex$pathway_analysis$top_pathways_l$REGULATION OF INTERFERON-GAMMA PRODUCTION		20	UVM	StellarPath GCN
REGULATION OF LIPASE ACTIVITY	2	EARLY	1	1	1	1	1		run2$training$omics$gex$pathway_analysis$top_pathways_l$REGULATION OF LIPASE ACTIVITY				20	UVM	StellarPath GCN
REGULATION OF LYMPHOCYTE MEDIATED IMMUNITY	-1	LATE	1	1	1	1	1		run2$training$omics$gex$pathway_analysis$top_pathways_l$REGULATION OF LYMPHOCYTE MEDIATED IMMUNITY				20	UVM	StellarPath GCN
REGULATION OF LYMPHOCYTE MEDIATED IMMUNITY	2	EARLY	1	1	1	1	1				run4$training$omics$gex$pathway_analysis$top_pathways_l$REGULATION OF LYMPHOCYTE MEDIATED IMMUNITY		20	UVM	StellarPath GCN
REGULATION OF MAP KINASE ACTIVITY	-2	EARLY	1	1	1	1	1		run2$training$omics$gex$pathway_analysis$top_pathways_l$REGULATION OF MAP KINASE ACTIVITY				20	UVM	StellarPath GCN
REGULATION OF MAP KINASE ACTIVITY	2	EARLY	1	1	1	1	1	run1$training$omics$gex$pathway_analysis$top_pathways_l$REGULATION OF MAP KINASE ACTIVITY					20	UVM	StellarPath GCN
REGULATION OF NEURONAL SYNAPTIC PLASTICITY	-2	EARLY	1	1	1	1	1		run2$training$omics$gex$pathway_analysis$top_pathways_l$REGULATION OF NEURONAL SYNAPTIC PLASTICITY	run3$training$omics$gex$pathway_analysis$top_pathways_l$REGULATION OF NEURONAL SYNAPTIC PLASTICITY	run4$training$omics$gex$pathway_analysis$top_pathways_l$REGULATION OF NEURONAL SYNAPTIC PLASTICITY		60	UVM	StellarPath GCN
REGULATION OF NOTCH SIGNALING PATHWAY	1	LATE	1	1	1	1	1		run2$training$omics$gex$pathway_analysis$top_pathways_l$REGULATION OF NOTCH SIGNALING PATHWAY		run4$training$omics$gex$pathway_analysis$top_pathways_l$REGULATION OF NOTCH SIGNALING PATHWAY		40	UVM	StellarPath GCN
REGULATION OF PHAGOCYTOSIS	2	EARLY	1	1	1	1	1				run4$training$omics$gex$pathway_analysis$top_pathways_l$REGULATION OF PHAGOCYTOSIS		20	UVM	StellarPath GCN
REGULATION OF PRODUCTION OF MOLECULAR MEDIATOR OF IMMUNE RESPONSE	-1	LATE	1	1	1	1	1		run2$training$omics$gex$pathway_analysis$top_pathways_l$REGULATION OF PRODUCTION OF MOLECULAR MEDIATOR OF IMMUNE RESPONSE				20	UVM	StellarPath GCN
REGULATION OF PRODUCTION OF MOLECULAR MEDIATOR OF IMMUNE RESPONSE	2	EARLY	1	1	1	1	1				run4$training$omics$gex$pathway_analysis$top_pathways_l$REGULATION OF PRODUCTION OF MOLECULAR MEDIATOR OF IMMUNE RESPONSE		20	UVM	StellarPath GCN
REGULATION OF RECEPTOR SIGNALING PATHWAY VIA STAT	2	EARLY	0.447214	0.480384	0.6875	0.375	1	run1$training$omics$gex$pathway_analysis$top_pathways_l$REGULATION OF RECEPTOR SIGNALING PATHWAY VIA STAT					20	UVM	StellarPath GCN
REGULATION OF REGULATED SECRETORY PATHWAY	-2	EARLY	1	1	1	1	1	run1$training$omics$gex$pathway_analysis$top_pathways_l$REGULATION OF REGULATED SECRETORY PATHWAY					20	UVM	StellarPath GCN
REGULATION OF REGULATED SECRETORY PATHWAY	-1	LATE	0.707107	0.881917	0.9375	0.875	1		run2$training$omics$gex$pathway_analysis$top_pathways_l$REGULATION OF REGULATED SECRETORY PATHWAY				20	UVM	StellarPath GCN
REGULATION OF REGULATED SECRETORY PATHWAY	1	LATE	1	1	1	1	1					run5$training$omics$gex$pathway_analysis$top_pathways_l$REGULATION OF REGULATED SECRETORY PATHWAY	20	UVM	StellarPath GCN
REGULATION OF SEQUESTERING OF CALCIUM ION	1	LATE	1	1	1	1	1			run3$training$omics$gex$pathway_analysis$top_pathways_l$REGULATION OF SEQUESTERING OF CALCIUM ION			60	UVM	StellarPath GCN
REGULATION OF SEQUESTERING OF CALCIUM ION	2	EARLY	1	1	1	1	1	run1$training$omics$gex$pathway_analysis$top_pathways_l$REGULATION OF SEQUESTERING OF CALCIUM ION					20	UVM	StellarPath GCN
REGULATION OF SIGNALING RECEPTOR ACTIVITY	-2	EARLY	1	1	1	1	1		run2$training$omics$gex$pathway_analysis$top_pathways_l$REGULATION OF SIGNALING RECEPTOR ACTIVITY				20	UVM	StellarPath GCN
REGULATION OF STRESS-ACTIVATED MAPK CASCADE	-1	LATE	1	1	1	1	1		run2$training$omics$gex$pathway_analysis$top_pathways_l$REGULATION OF STRESS-ACTIVATED MAPK CASCADE		run4$training$omics$gex$pathway_analysis$top_pathways_l$REGULATION OF STRESS-ACTIVATED MAPK CASCADE		40	UVM	StellarPath GCN
REGULATION OF SYNAPTIC PLASTICITY	1	LATE	1	1	1	1	1		run2$training$omics$gex$pathway_analysis$top_pathways_l$REGULATION OF SYNAPTIC PLASTICITY				60	UVM	StellarPath GCN
REGULATION OF SYNAPTIC PLASTICITY	1	LATE	1	0.875	0.933333	0.875	1			run3$training$omics$gex$pathway_analysis$top_pathways_l$REGULATION OF SYNAPTIC PLASTICITY			60	UVM	StellarPath GCN
REGULATION OF SYNAPTIC PLASTICITY	2	EARLY	1	1	1	1	1	run1$training$omics$gex$pathway_analysis$top_pathways_l$REGULATION OF SYNAPTIC PLASTICITY					40	UVM	StellarPath GCN
REGULATION OF T CELL MEDIATED IMMUNITY	2	EARLY	1	1	1	1	1				run4$training$omics$gex$pathway_analysis$top_pathways_l$REGULATION OF T CELL MEDIATED IMMUNITY		20	UVM	StellarPath GCN
RELAXATION OF CARDIAC MUSCLE	1	LATE	1	1	1	1	1				run4$training$omics$gex$pathway_analysis$top_pathways_l$RELAXATION OF CARDIAC MUSCLE		20	UVM	StellarPath GCN
RELAXATION OF MUSCLE	1	LATE	1	1	1	1	1				run4$training$omics$gex$pathway_analysis$top_pathways_l$RELAXATION OF MUSCLE		20	UVM	StellarPath GCN
RESPIRATORY GASEOUS EXCHANGE BY RESPIRATORY SYSTEM	2	EARLY	1	1	1	1	1		run2$training$omics$gex$pathway_analysis$top_pathways_l$RESPIRATORY GASEOUS EXCHANGE BY RESPIRATORY SYSTEM				20	UVM	StellarPath GCN
RETINA HOMEOSTASIS	-2	EARLY	1	1	1	1	1	run1$training$omics$gex$pathway_analysis$top_pathways_l$RETINA HOMEOSTASIS					80	UVM	StellarPath GCN
RETINA HOMEOSTASIS	-2	EARLY	1	0.480384	0.6875	0.375	1		run2$training$omics$gex$pathway_analysis$top_pathways_l$RETINA HOMEOSTASIS				80	UVM	StellarPath GCN
SODIUM ION HOMEOSTASIS	1	LATE	1	1	1	1	1	run1$training$omics$gex$pathway_analysis$top_pathways_l$SODIUM ION HOMEOSTASIS			run4$training$omics$gex$pathway_analysis$top_pathways_l$SODIUM ION HOMEOSTASIS		40	UVM	StellarPath GCN
STEM CELL POPULATION MAINTENANCE	-1	LATE									run4$training$omics$gex$pathway_analysis$top_pathways_l$STEM CELL POPULATION MAINTENANCE		20	UVM	StellarPath GCN
SYNAPTIC VESICLE EXOCYTOSIS	2	EARLY	1	1	1	1	1	run1$training$omics$gex$pathway_analysis$top_pathways_l$SYNAPTIC VESICLE EXOCYTOSIS					20	UVM	StellarPath GCN
T CELL COSTIMULATION	-1	LATE									run4$training$omics$gex$pathway_analysis$top_pathways_l$T CELL COSTIMULATION		20	UVM	StellarPath GCN
T cell receptor signaling pathway	-1	LATE	1	1	1	1	1					run5$training$omics$gex$pathway_analysis$top_pathways_l$T cell receptor signaling pathway	20	UVM	StellarPath GCN
T CELL RECEPTOR SIGNALING PATHWAY	-1	LATE	1	1	1	1	1					run5$training$omics$gex$pathway_analysis$top_pathways_l$T CELL RECEPTOR SIGNALING PATHWAY	20	UVM	StellarPath GCN
TRANSITION METAL ION HOMEOSTASIS	2	EARLY	1	1	1	1	1				run4$training$omics$gex$pathway_analysis$top_pathways_l$TRANSITION METAL ION HOMEOSTASIS		20	UVM	StellarPath GCN
				1	1	1	1							UVM	StellarPath Ensemble
				1	1	1	1							UVM	StellarPath Ensemble
				1	1	1	1							UVM	StellarPath Ensemble
				1	1	1	1							UVM	StellarPath Ensemble
				1	1	1	1							UVM	StellarPath Ensemble
Amoebiasis	-1	LATE	1	1	1	1	1		run2$training$omics$gex$pathway_analysis$top_pathways_l$Amoebiasis				40	BLCA	StellarPath GCN
Amoebiasis	2	EARLY	1	1	1	1	1	run1$training$omics$gex$pathway_analysis$top_pathways_l$Amoebiasis					20	BLCA	StellarPath GCN
BIOCARTA_TFF_PATHWAY	-1	LATE	1	1	1	1	1	run1$training$omics$gex$pathway_analysis$top_pathways_l$BIOCARTA_TFF_PATHWAY			run4$training$omics$gex$pathway_analysis$top_pathways_l$BIOCARTA_TFF_PATHWAY		40	BLCA	StellarPath GCN
Calcium signaling pathway	-2	EARLY	1	1	1	1	1				run4$training$omics$gex$pathway_analysis$top_pathways_l$Calcium signaling pathway		20	BLCA	StellarPath GCN
Calcium signaling pathway	-1	LATE	1	1	1	1	1	run1$training$omics$gex$pathway_analysis$top_pathways_l$Calcium signaling pathway					20	BLCA	StellarPath GCN
Calcium signaling pathway	1	LATE	1	1	1	1	1			run3$training$omics$gex$pathway_analysis$top_pathways_l$Calcium signaling pathway			20	BLCA	StellarPath GCN
Calcium signaling pathway	2	EARLY	1	1	1	1	1		run2$training$omics$gex$pathway_analysis$top_pathways_l$Calcium signaling pathway				20	BLCA	StellarPath GCN
CALCIUM-MEDIATED SIGNALING	2	EARLY	1	1	1	1	1		run2$training$omics$gex$pathway_analysis$top_pathways_l$CALCIUM-MEDIATED SIGNALING				20	BLCA	StellarPath GCN
CANONICAL WNT SIGNALING PATHWAY	1	LATE	1	1	1	1	1			run3$training$omics$gex$pathway_analysis$top_pathways_l$CANONICAL WNT SIGNALING PATHWAY	run4$training$omics$gex$pathway_analysis$top_pathways_l$CANONICAL WNT SIGNALING PATHWAY		40	BLCA	StellarPath GCN
CARBOHYDRATE HOMEOSTASIS	2	EARLY	1	1	1	1	1		run2$training$omics$gex$pathway_analysis$top_pathways_l$CARBOHYDRATE HOMEOSTASIS				20	BLCA	StellarPath GCN
Cell adhesion molecules (CAMs)	1	LATE	1	1	1	1	1	run1$training$omics$gex$pathway_analysis$top_pathways_l$Cell adhesion molecules (CAMs)		run3$training$omics$gex$pathway_analysis$top_pathways_l$Cell adhesion molecules (CAMs)	run4$training$omics$gex$pathway_analysis$top_pathways_l$Cell adhesion molecules (CAMs)		60	BLCA	StellarPath GCN
CELL GROWTH	1	LATE	1	1	1	1	1	run1$training$omics$gex$pathway_analysis$top_pathways_l$CELL GROWTH					20	BLCA	StellarPath GCN
CELL-SUBSTRATE ADHESION	-2	EARLY	1	1	1	1	1					run5$training$omics$gex$pathway_analysis$top_pathways_l$CELL-SUBSTRATE ADHESION	20	BLCA	StellarPath GCN
CELLULAR MONOVALENT INORGANIC CATION HOMEOSTASIS	-1	LATE	1	0.917663	0.962963	0.947368	1				run4$training$omics$gex$pathway_analysis$top_pathways_l$CELLULAR MONOVALENT INORGANIC CATION HOMEOSTASIS		20	BLCA	StellarPath GCN
Chemokine signaling pathway	-1	LATE	1	1	1	1	1	run1$training$omics$gex$pathway_analysis$top_pathways_l$Chemokine signaling pathway					60	BLCA	StellarPath GCN
Chemokine signaling pathway	2	EARLY	1	1	1	1	1		run2$training$omics$gex$pathway_analysis$top_pathways_l$Chemokine signaling pathway				20	BLCA	StellarPath GCN
CHEMOKINE-MEDIATED SIGNALING PATHWAY	-1	LATE	1	1	1	1	1	run1$training$omics$gex$pathway_analysis$top_pathways_l$CHEMOKINE-MEDIATED SIGNALING PATHWAY	run2$training$omics$gex$pathway_analysis$top_pathways_l$CHEMOKINE-MEDIATED SIGNALING PATHWAY	run3$training$omics$gex$pathway_analysis$top_pathways_l$CHEMOKINE-MEDIATED SIGNALING PATHWAY	run4$training$omics$gex$pathway_analysis$top_pathways_l$CHEMOKINE-MEDIATED SIGNALING PATHWAY	run5$training$omics$gex$pathway_analysis$top_pathways_l$CHEMOKINE-MEDIATED SIGNALING PATHWAY	100	BLCA	StellarPath GCN
Dilated cardiomyopathy	-2	EARLY	1	1	1	1	1					run5$training$omics$gex$pathway_analysis$top_pathways_l$Dilated cardiomyopathy	20	BLCA	StellarPath GCN
ECM-receptor interaction	-2	EARLY	1	1	1	1	1					run5$training$omics$gex$pathway_analysis$top_pathways_l$ECM-receptor interaction	20	BLCA	StellarPath GCN
EPITHELIAL STRUCTURE MAINTENANCE	-1	LATE	1	1	1	1	1	run1$training$omics$gex$pathway_analysis$top_pathways_l$EPITHELIAL STRUCTURE MAINTENANCE					40	BLCA	StellarPath GCN
EPITHELIAL STRUCTURE MAINTENANCE	2	EARLY	1	1	1	1	1			run3$training$omics$gex$pathway_analysis$top_pathways_l$EPITHELIAL STRUCTURE MAINTENANCE			40	BLCA	StellarPath GCN
ESTABLISHMENT OR MAINTENANCE OF CELL POLARITY	-2	EARLY	1	1	1	1	1	run1$training$omics$gex$pathway_analysis$top_pathways_l$ESTABLISHMENT OR MAINTENANCE OF CELL POLARITY	run2$training$omics$gex$pathway_analysis$top_pathways_l$ESTABLISHMENT OR MAINTENANCE OF CELL POLARITY			run5$training$omics$gex$pathway_analysis$top_pathways_l$ESTABLISHMENT OR MAINTENANCE OF CELL POLARITY	60	BLCA	StellarPath GCN
EXECUTION PHASE OF APOPTOSIS	-1	LATE	1	1	1	1	1		run2$training$omics$gex$pathway_analysis$top_pathways_l$EXECUTION PHASE OF APOPTOSIS				20	BLCA	StellarPath GCN
Focal adhesion	-2	EARLY	1	1	1	1	1	run1$training$omics$gex$pathway_analysis$top_pathways_l$Focal adhesion					100	BLCA	StellarPath GCN
Focal adhesion	-2	EARLY	1	0.642685	0.851852	1	0.5				run4$training$omics$gex$pathway_analysis$top_pathways_l$Focal adhesion		100	BLCA	StellarPath GCN
GLUCOSE HOMEOSTASIS	2	EARLY	1	1	1	1	1		run2$training$omics$gex$pathway_analysis$top_pathways_l$GLUCOSE HOMEOSTASIS				20	BLCA	StellarPath GCN
Glutamatergic synapse	-2	EARLY	1	1	1	1	1				run4$training$omics$gex$pathway_analysis$top_pathways_l$Glutamatergic synapse		20	BLCA	StellarPath GCN
HALLMARK_ALLOGRAFT_REJECTION	-1	LATE	1	1	1	1	1				run4$training$omics$gex$pathway_analysis$top_pathways_l$HALLMARK_ALLOGRAFT_REJECTION		20	BLCA	StellarPath GCN
HALLMARK_ALLOGRAFT_REJECTION	1	LATE	1	1	1	1	1	run1$training$omics$gex$pathway_analysis$top_pathways_l$HALLMARK_ALLOGRAFT_REJECTION					40	BLCA	StellarPath GCN
HALLMARK_APICAL_JUNCTION	-2	EARLY	1	1	1	1	1	run1$training$omics$gex$pathway_analysis$top_pathways_l$HALLMARK_APICAL_JUNCTION					40	BLCA	StellarPath GCN
HALLMARK_APICAL_JUNCTION	1	LATE	1	1	1	1	1			run3$training$omics$gex$pathway_analysis$top_pathways_l$HALLMARK_APICAL_JUNCTION			20	BLCA	StellarPath GCN
HALLMARK_COMPLEMENT	-1	LATE	1	1	1	1	1				run4$training$omics$gex$pathway_analysis$top_pathways_l$HALLMARK_COMPLEMENT		20	BLCA	StellarPath GCN
HALLMARK_EPITHELIAL_MESENCHYMAL_TRANSITION	1	LATE	1	0.846043	0.925926	0.894737	1	run1$training$omics$gex$pathway_analysis$top_pathways_l$HALLMARK_EPITHELIAL_MESENCHYMAL_TRANSITION					80	BLCA	StellarPath GCN
HALLMARK_EPITHELIAL_MESENCHYMAL_TRANSITION	1	LATE	1	1	1	1	1		run2$training$omics$gex$pathway_analysis$top_pathways_l$HALLMARK_EPITHELIAL_MESENCHYMAL_TRANSITION				80	BLCA	StellarPath GCN
HALLMARK_ESTROGEN_RESPONSE_EARLY	-1	LATE	1	1	1	1	1	run1$training$omics$gex$pathway_analysis$top_pathways_l$HALLMARK_ESTROGEN_RESPONSE_EARLY					20	BLCA	StellarPath GCN
HALLMARK_ESTROGEN_RESPONSE_EARLY	1	LATE	1	1	1	1	1			run3$training$omics$gex$pathway_analysis$top_pathways_l$HALLMARK_ESTROGEN_RESPONSE_EARLY			40	BLCA	StellarPath GCN
HALLMARK_ESTROGEN_RESPONSE_LATE	-1	LATE	1	1	1	1	1	run1$training$omics$gex$pathway_analysis$top_pathways_l$HALLMARK_ESTROGEN_RESPONSE_LATE					40	BLCA	StellarPath GCN
HALLMARK_ESTROGEN_RESPONSE_LATE	1	LATE	1	1	1	1	1		run2$training$omics$gex$pathway_analysis$top_pathways_l$HALLMARK_ESTROGEN_RESPONSE_LATE				40	BLCA	StellarPath GCN
HALLMARK_GLYCOLYSIS	-1	LATE	1	1	1	1	1	run1$training$omics$gex$pathway_analysis$top_pathways_l$HALLMARK_GLYCOLYSIS	run2$training$omics$gex$pathway_analysis$top_pathways_l$HALLMARK_GLYCOLYSIS	run3$training$omics$gex$pathway_analysis$top_pathways_l$HALLMARK_GLYCOLYSIS	run4$training$omics$gex$pathway_analysis$top_pathways_l$HALLMARK_GLYCOLYSIS		80	BLCA	StellarPath GCN
HALLMARK_HYPOXIA	-1	LATE	1	1	1	1	1	run1$training$omics$gex$pathway_analysis$top_pathways_l$HALLMARK_HYPOXIA	run2$training$omics$gex$pathway_analysis$top_pathways_l$HALLMARK_HYPOXIA	run3$training$omics$gex$pathway_analysis$top_pathways_l$HALLMARK_HYPOXIA	run4$training$omics$gex$pathway_analysis$top_pathways_l$HALLMARK_HYPOXIA		80	BLCA	StellarPath GCN
HALLMARK_IL2_STAT5_SIGNALING	-1	LATE	1	1	1	1	1		run2$training$omics$gex$pathway_analysis$top_pathways_l$HALLMARK_IL2_STAT5_SIGNALING			run5$training$omics$gex$pathway_analysis$top_pathways_l$HALLMARK_IL2_STAT5_SIGNALING	40	BLCA	StellarPath GCN
HALLMARK_IL6_JAK_STAT3_SIGNALING	-1	LATE	1	1	1	1	1		run2$training$omics$gex$pathway_analysis$top_pathways_l$HALLMARK_IL6_JAK_STAT3_SIGNALING			run5$training$omics$gex$pathway_analysis$top_pathways_l$HALLMARK_IL6_JAK_STAT3_SIGNALING	40	BLCA	StellarPath GCN
HALLMARK_INFLAMMATORY_RESPONSE	-1	LATE	1	1	1	1	1		run2$training$omics$gex$pathway_analysis$top_pathways_l$HALLMARK_INFLAMMATORY_RESPONSE				20	BLCA	StellarPath GCN
HALLMARK_INFLAMMATORY_RESPONSE	1	LATE	1	1	1	1	1	run1$training$omics$gex$pathway_analysis$top_pathways_l$HALLMARK_INFLAMMATORY_RESPONSE					40	BLCA	StellarPath GCN
HALLMARK_INFLAMMATORY_RESPONSE	2	EARLY	1	1	1	1	1			run3$training$omics$gex$pathway_analysis$top_pathways_l$HALLMARK_INFLAMMATORY_RESPONSE			20	BLCA	StellarPath GCN
HALLMARK_KRAS_SIGNALING_UP	-1	LATE	1	1	1	1	1	run1$training$omics$gex$pathway_analysis$top_pathways_l$HALLMARK_KRAS_SIGNALING_UP					60	BLCA	StellarPath GCN
HALLMARK_KRAS_SIGNALING_UP	1	LATE	1	1	1	1	1		run2$training$omics$gex$pathway_analysis$top_pathways_l$HALLMARK_KRAS_SIGNALING_UP				40	BLCA	StellarPath GCN
HALLMARK_MYOGENESIS	-2	EARLY	1	1	1	1	1	run1$training$omics$gex$pathway_analysis$top_pathways_l$HALLMARK_MYOGENESIS				run5$training$omics$gex$pathway_analysis$top_pathways_l$HALLMARK_MYOGENESIS	40	BLCA	StellarPath GCN
HALLMARK_TNFA_SIGNALING_VIA_NFKB	-2	EARLY	1	1	1	1	1			run3$training$omics$gex$pathway_analysis$top_pathways_l$HALLMARK_TNFA_SIGNALING_VIA_NFKB			20	BLCA	StellarPath GCN
HALLMARK_TNFA_SIGNALING_VIA_NFKB	-1	LATE	1	1	1	1	1					run5$training$omics$gex$pathway_analysis$top_pathways_l$HALLMARK_TNFA_SIGNALING_VIA_NFKB	20	BLCA	StellarPath GCN
HALLMARK_TNFA_SIGNALING_VIA_NFKB	1	LATE	1	1	1	1	1	run1$training$omics$gex$pathway_analysis$top_pathways_l$HALLMARK_TNFA_SIGNALING_VIA_NFKB					20	BLCA	StellarPath GCN
HALLMARK_UV_RESPONSE_UP	1	LATE	1	1	1	1	1		run2$training$omics$gex$pathway_analysis$top_pathways_l$HALLMARK_UV_RESPONSE_UP	run3$training$omics$gex$pathway_analysis$top_pathways_l$HALLMARK_UV_RESPONSE_UP		run5$training$omics$gex$pathway_analysis$top_pathways_l$HALLMARK_UV_RESPONSE_UP	60	BLCA	StellarPath GCN
Hedgehog signaling pathway	1	LATE	1	1	1	1	1				run4$training$omics$gex$pathway_analysis$top_pathways_l$Hedgehog signaling pathway		20	BLCA	StellarPath GCN
Hedgehog signaling pathway	2	EARLY	1	1	1	1	1			run3$training$omics$gex$pathway_analysis$top_pathways_l$Hedgehog signaling pathway			40	BLCA	StellarPath GCN
Hedgehog signaling pathway	2	EARLY	1	0.734692	0.888889	1	0.625	run1$training$omics$gex$pathway_analysis$top_pathways_l$Hedgehog signaling pathway					40	BLCA	StellarPath GCN
Hematopoietic cell lineage	-1	LATE	1	1	1	1	1					run5$training$omics$gex$pathway_analysis$top_pathways_l$Hematopoietic cell lineage	20	BLCA	StellarPath GCN
hsa-miR-129-2-3p	1	LATE	1	1	1	1	1		run2$training$omics$miRNA$pathway_analysis$miRNA2gene$top_pathways_l$hsa-miR-129-2-3p		run4$training$omics$miRNA$pathway_analysis$miRNA2gene$top_pathways_l$hsa-miR-129-2-3p		40	BLCA	StellarPath GCN
hsa-miR-1293	1	LATE	1	1	1	1	1	run1$training$omics$miRNA$pathway_analysis$miRNA2gene$top_pathways_l$hsa-miR-1293		run3$training$omics$miRNA$pathway_analysis$miRNA2gene$top_pathways_l$hsa-miR-1293		run5$training$omics$miRNA$pathway_analysis$miRNA2gene$top_pathways_l$hsa-miR-1293	60	BLCA	StellarPath GCN
hsa-miR-1304-3p	-2	EARLY	1	1	1	1	1				run4$training$omics$miRNA$pathway_analysis$miRNA2gene$top_pathways_l$hsa-miR-1304-3p		20	BLCA	StellarPath GCN
hsa-miR-1304-3p	1	LATE	1	1	1	1	1					run5$training$omics$miRNA$pathway_analysis$miRNA2gene$top_pathways_l$hsa-miR-1304-3p	40	BLCA	StellarPath GCN
hsa-miR-1304-3p	1	LATE	1	0.846043	0.925926	0.894737	1		run2$training$omics$miRNA$pathway_analysis$miRNA2gene$top_pathways_l$hsa-miR-1304-3p				40	BLCA	StellarPath GCN
hsa-miR-1304-5p	-2	EARLY	1	1	1	1	1				run4$training$omics$miRNA$pathway_analysis$miRNA2gene$top_pathways_l$hsa-miR-1304-5p		20	BLCA	StellarPath GCN
hsa-miR-1304-5p	1	LATE	1	1	1	1	1		run2$training$omics$miRNA$pathway_analysis$miRNA2gene$top_pathways_l$hsa-miR-1304-5p				40	BLCA	StellarPath GCN
hsa-miR-138-1-3p	2	EARLY	1	1	1	1	1			run3$training$omics$miRNA$pathway_analysis$miRNA2gene$top_pathways_l$hsa-miR-138-1-3p			20	BLCA	StellarPath GCN
hsa-miR-184	-2	EARLY	0.654654	0.67338	0.814815	0.736842	1	run1$training$omics$miRNA$pathway_analysis$miRNA2gene$top_pathways_l$hsa-miR-184					20	BLCA	StellarPath GCN
hsa-miR-184	1	LATE	0.801784	0.782586	0.888889	0.842105	1				run4$training$omics$miRNA$pathway_analysis$miRNA2gene$top_pathways_l$hsa-miR-184		40	BLCA	StellarPath GCN
hsa-miR-184	1	LATE	1	1	1	1	1			run3$training$omics$miRNA$pathway_analysis$miRNA2gene$top_pathways_l$hsa-miR-184			40	BLCA	StellarPath GCN
hsa-miR-18b-3p	1	LATE	1	1	1	1	1	run1$training$omics$miRNA$pathway_analysis$miRNA2gene$top_pathways_l$hsa-miR-18b-3p	run2$training$omics$miRNA$pathway_analysis$miRNA2gene$top_pathways_l$hsa-miR-18b-3p	run3$training$omics$miRNA$pathway_analysis$miRNA2gene$top_pathways_l$hsa-miR-18b-3p	run4$training$omics$miRNA$pathway_analysis$miRNA2gene$top_pathways_l$hsa-miR-18b-3p	run5$training$omics$miRNA$pathway_analysis$miRNA2gene$top_pathways_l$hsa-miR-18b-3p	100	BLCA	StellarPath GCN
hsa-miR-18b-5p	1	LATE	1	1	1	1	1	run1$training$omics$miRNA$pathway_analysis$miRNA2gene$top_pathways_l$hsa-miR-18b-5p	run2$training$omics$miRNA$pathway_analysis$miRNA2gene$top_pathways_l$hsa-miR-18b-5p	run3$training$omics$miRNA$pathway_analysis$miRNA2gene$top_pathways_l$hsa-miR-18b-5p	run4$training$omics$miRNA$pathway_analysis$miRNA2gene$top_pathways_l$hsa-miR-18b-5p	run5$training$omics$miRNA$pathway_analysis$miRNA2gene$top_pathways_l$hsa-miR-18b-5p	100	BLCA	StellarPath GCN
hsa-miR-1910-3p	-2	EARLY	1	1	1	1	1	run1$training$omics$miRNA$pathway_analysis$miRNA2gene$top_pathways_l$hsa-miR-1910-3p					40	BLCA	StellarPath GCN
hsa-miR-1910-3p	-1	LATE	1	1	1	1	1				run4$training$omics$miRNA$pathway_analysis$miRNA2gene$top_pathways_l$hsa-miR-1910-3p		20	BLCA	StellarPath GCN
hsa-miR-1910-5p	-2	EARLY	1	1	1	1	1	run1$training$omics$miRNA$pathway_analysis$miRNA2gene$top_pathways_l$hsa-miR-1910-5p					20	BLCA	StellarPath GCN
hsa-miR-1910-5p	-1	LATE	0.801784	0.917663	0.962963	0.947368	1				run4$training$omics$miRNA$pathway_analysis$miRNA2gene$top_pathways_l$hsa-miR-1910-5p		20	BLCA	StellarPath GCN
hsa-miR-204-3p	-1	LATE	1	1	1	1	1	run1$training$omics$miRNA$pathway_analysis$miRNA2gene$top_pathways_l$hsa-miR-204-3p	run2$training$omics$miRNA$pathway_analysis$miRNA2gene$top_pathways_l$hsa-miR-204-3p	run3$training$omics$miRNA$pathway_analysis$miRNA2gene$top_pathways_l$hsa-miR-204-3p		run5$training$omics$miRNA$pathway_analysis$miRNA2gene$top_pathways_l$hsa-miR-204-3p	80	BLCA	StellarPath GCN
hsa-miR-204-5p	-1	LATE	1	1	1	1	1	run1$training$omics$miRNA$pathway_analysis$miRNA2gene$top_pathways_l$hsa-miR-204-5p	run2$training$omics$miRNA$pathway_analysis$miRNA2gene$top_pathways_l$hsa-miR-204-5p			run5$training$omics$miRNA$pathway_analysis$miRNA2gene$top_pathways_l$hsa-miR-204-5p	60	BLCA	StellarPath GCN
hsa-miR-3130-3p	-1	LATE	1	1	1	1	1	run1$training$omics$miRNA$pathway_analysis$miRNA2gene$top_pathways_l$hsa-miR-3130-3p					20	BLCA	StellarPath GCN
hsa-miR-3130-5p	-1	LATE	1	1	1	1	1	run1$training$omics$miRNA$pathway_analysis$miRNA2gene$top_pathways_l$hsa-miR-3130-5p					20	BLCA	StellarPath GCN
hsa-miR-3150b-3p	-2	EARLY	1	1	1	1	1		run2$training$omics$miRNA$pathway_analysis$miRNA2gene$top_pathways_l$hsa-miR-3150b-3p				20	BLCA	StellarPath GCN
hsa-miR-3150b-3p	1	LATE	1	1	1	1	1	run1$training$omics$miRNA$pathway_analysis$miRNA2gene$top_pathways_l$hsa-miR-3150b-3p					60	BLCA	StellarPath GCN
hsa-miR-3150b-5p	-2	EARLY	1	0.823754	0.925926	1	0.75		run2$training$omics$miRNA$pathway_analysis$miRNA2gene$top_pathways_l$hsa-miR-3150b-5p				20	BLCA	StellarPath GCN
hsa-miR-3150b-5p	1	LATE	1	1	1	1	1	run1$training$omics$miRNA$pathway_analysis$miRNA2gene$top_pathways_l$hsa-miR-3150b-5p					60	BLCA	StellarPath GCN
hsa-miR-323b-3p	1	LATE	1	1	1	1	1	run1$training$omics$miRNA$pathway_analysis$miRNA2gene$top_pathways_l$hsa-miR-323b-3p					20	BLCA	StellarPath GCN
hsa-miR-323b-5p	1	LATE	1	1	1	1	1	run1$training$omics$miRNA$pathway_analysis$miRNA2gene$top_pathways_l$hsa-miR-323b-5p					20	BLCA	StellarPath GCN
hsa-miR-3682-3p	-2	EARLY								run3$training$omics$miRNA$pathway_analysis$miRNA2gene$top_pathways_l$hsa-miR-3682-3p			20	BLCA	StellarPath GCN
hsa-miR-3917	2	EARLY	1	1	1	1	1		run2$training$omics$miRNA$pathway_analysis$miRNA2gene$top_pathways_l$hsa-miR-3917				20	BLCA	StellarPath GCN
hsa-miR-3928-3p	1	LATE	1	1	1	1	1			run3$training$omics$miRNA$pathway_analysis$miRNA2gene$top_pathways_l$hsa-miR-3928-3p	run4$training$omics$miRNA$pathway_analysis$miRNA2gene$top_pathways_l$hsa-miR-3928-3p		40	BLCA	StellarPath GCN
hsa-miR-3928-5p	1	LATE	1	1	1	1	1			run3$training$omics$miRNA$pathway_analysis$miRNA2gene$top_pathways_l$hsa-miR-3928-5p	run4$training$omics$miRNA$pathway_analysis$miRNA2gene$top_pathways_l$hsa-miR-3928-5p		40	BLCA	StellarPath GCN
[truncated: 1,880 more rows]

## Sheet: Table D
Suppl. Table D. Table showing how many pairs of PSN-GCN predicted correctly a testing patient in each run of StellarPath cross-validation
Each row contains a sample in the "dataset" that StellarPath has classified. "IDs" contain the simplified and anonymized ID automatically generated by StellarPath during the cross-validation. "Groups" contain the true group where the sample belongs". "original_ID" contains the true ID of the sample.
"test_preds_runX" indicates whether the sample has been a testing unknown sample in the X run of cross-validation, "likelihood_runX" indicates the percentage of GCN that predicted correctly the sample's class in the X run of cross-validation.
IDs	Groups	test_preds_run1	likelihood_run1	test_preds_run2	likelihood_run2	test_preds_run3	likelihood_run3	test_preds_run4	likelihood_run4	test_preds_run5	likelihood_run5	dataset	original_id
OGD_WT	OGD_WT	not_used		not_used		not_used		not_used		not_used		OGD	OGD_WT_R1
OGD_WT.1	OGD_WT	OGD_WT	96.5116	not_used		not_used		OGD_WT	97.561	not_used		OGD	OGD_WT_R2
OGD_WT.2	OGD_WT	not_used		OGD_WT	98.6667	OGD_WT	96.5909	not_used		OGD_WT	97.4684	OGD	OGD_WT_R3
OGD_WT.3	OGD_WT	not_used		not_used		not_used		not_used		not_used		OGD	OGD_WT_R4
OGD_WT.4	OGD_WT	not_used		not_used		not_used		not_used		not_used		OGD	OGD_WT_R5
N_WT	N_WT	N_WT	84.8837	not_used		not_used		not_used		not_used		OGD	N_WT_R1
N_WT.1	N_WT	not_used		not_used		not_used		not_used		not_used		OGD	N_WT_R2
N_WT.2	N_WT	not_used		not_used		not_used		not_used		not_used		OGD	N_WT_R3
N_WT.3	N_WT	not_used		N_WT	85.3333	not_used		not_used		N_WT	83.5443	OGD	N_WT_R4
N_WT.4	N_WT	not_used		not_used		N_WT	65.9091	N_WT	78.0488	not_used		OGD	N_WT_R5
LATE	LATE	not_used		LATE	94.8454	LATE	98.9691	not_used		not_used		LUSC	TCGA-21-5787
LATE.1	LATE	LATE	97.9381	not_used		not_used		not_used		LATE	97.9167	LUSC	TCGA-22-5492
LATE.2	LATE	not_used		not_used		not_used		LATE	100	LATE	96.875	LUSC	TCGA-33-6737
LATE.3	LATE	not_used		not_used		not_used		not_used		not_used		LUSC	TCGA-34-5239
LATE.4	LATE	not_used		not_used		not_used		not_used		not_used		LUSC	TCGA-37-3783
[truncated: 2,285 more rows]

## Sheet: Table E
Suppl. Table E. Report of the predictive pathways found by netDx to classify each dataset and extra statistics (group, power) evaluated using StellarPath tool
[truncated: 3,150 more rows]

[truncated: 10 more sheets:  Table F, Table G, Table H, Table I, Table J, Table K, Table L, Table M, Table N, Table O]
